# Supplementary material for: Improving the sensitivity of in vivo CRISPR off-target detection with DISCOVER-Seq+
Source: Nat Methods. 2023 Apr 6;20(5):706–13. doi: 10.1038/s41592-023-01840-z (PMC10172116; doi:10.1038/s41592-023-01840-z)
Supplement: Supplementary file 3 — Supplementary Tables 1–4. [file 41592_2023_1840_MOESM3_ESM.xlsx]

## Sheet: Supp Table 1
			Discovery of CRISPR off-targets has successfully been shown in
	off-target method	reference	DNA only	transformed cells	primary cells	animal tissues	sensitivity	false positives	reporter required
	DISCOVER-Seq+	this manuscript	-	+	+	+	++	-	-
	DISCOVER-Seq	Wienert et al., 2019	-	+	+	+	+	-	-
	BLESS/BLISS	Yan et al., 2017	-	+	-	-	++	+	-
	GUIDE-tag	Liang et al., 2022	-	-	-	+	++	-	+
	GUIDE-seq	Tsai et al., 2015	-	+	-	-	++	-	+
	CIRCLE-seq	Tsai et al., 2017	+	-	-	-	+++	+++	-
	SITE-seq	Cameron et al., 2017	+	-	-	-	+++	+++	-
	Digenome-seq	Kim et al., 2015	+	-	-	-	+++	+++	-

## Sheet: Supp Table 2
Name	Sequence (5’ to 3’)
tracrRNA	AGCAUAGCAAGUUAAAAUAAGGCUAGUCCGUUAUCAACUUGAAAAAGUGGCACCGAGUCGGUGCUUU
IDT_FANCFsite2	GCUGCAGAAGGGAUUCCAUGGUUUUAGAGCUAUGCU
IDT_HEKsite4	GGCACUGCGGCUGGAGGUGGGUUUUAGAGCUAUGCU
IDT_VEGFAsite2	GACCCCCUCCACCCCGCCUCGUUUUAGAGCUAUGCU
IDT_VEGFAsite3	GGTGAGTGAGTGTGTGCGTGGUUUUAGAGCUAUGCU

## Sheet: Supp Table 3
Name	Sequence (5’ to 3’)
NGS_Fs2_ON_F	tcgtcggcagcgtcagatgtgtataagagacagAGGTGCTGACGTAGGTAGTG
NGS_Fs2_ON_R	gtctcgtgggctcggagatgtgtataagagacagCGTATCATTTCGCGGATGTTC
NGS_Fs2_OFF0_F	tcgtcggcagcgtcagatgtgtataagagacagTCTTGATCTTGTGGGACTCATCT
NGS_Fs2_OFF0_R	gtctcgtgggctcggagatgtgtataagagacagTCTTCCACCGAGTTACCAGC
NGS_Fs2_OFF1_F	tcgtcggcagcgtcagatgtgtataagagacagGGAAACTTTACTGTCCACCATCT
NGS_Fs2_OFF1_R	gtctcgtgggctcggagatgtgtataagagacagATCTAGACCCGCTTCCCACC
NGS_Fs2_OFF2_F	tcgtcggcagcgtcagatgtgtataagagacagAATGCCTCCAAGTGCCCC
NGS_Fs2_OFF2_R	gtctcgtgggctcggagatgtgtataagagacagCAATCCAGGGCCCTATCTCA
NGS_Fs2_OFF3_F	tcgtcggcagcgtcagatgtgtataagagacagCCACCAAAGGCGGATTCTG
NGS_Fs2_OFF3_R	gtctcgtgggctcggagatgtgtataagagacagGAAACTGGTGGCTAGTCCCT
NGS_Fs2_OFF4_F	tcgtcggcagcgtcagatgtgtataagagacagGGCAGGTTATTTCTCAGCAGG
NGS_Fs2_OFF4_R	gtctcgtgggctcggagatgtgtataagagacagTCATAAACAAAGGATGGCACCA
NGS_Fs2_OFF5_F	tcgtcggcagcgtcagatgtgtataagagacagGGTCGAGGCTGCAGTGAG
NGS_Fs2_OFF5_R	gtctcgtgggctcggagatgtgtataagagacagGGGATGCAGACCTGTGTACA
NGS_Fs2_OFF7_F	tcgtcggcagcgtcagatgtgtataagagacagATTAATGTGGTGCCTGGGGA
NGS_Fs2_OFF7_R	gtctcgtgggctcggagatgtgtataagagacagCCCTTCGCAGCATAGGTAGT
NGS_Fs2_OFF8_F	tcgtcggcagcgtcagatgtgtataagagacagAGGTGCCAGAGAAAGGTCC
NGS_Fs2_OFF8_R	gtctcgtgggctcggagatgtgtataagagacagATCTCTGAAGGACAATCTGCC
NGS_Fs2_OFF9_F	tcgtcggcagcgtcagatgtgtataagagacagGGATGACTAAAGCAAGCCCC
NGS_Fs2_OFF9_R	gtctcgtgggctcggagatgtgtataagagacagAGGATCAAGGAGGCAAACAA
NGS_Fs2_OFF10_F	tcgtcggcagcgtcagatgtgtataagagacagGACACCTTGCTCTGCTTTGT
NGS_Fs2_OFF10_R	gtctcgtgggctcggagatgtgtataagagacagAGCTGGGGAGGAAACAATAAG
NGS_Fs2_OFF11_F	tcgtcggcagcgtcagatgtgtataagagacagGTGACATTCCCTAAGTTCTGCC
NGS_Fs2_OFF11_R	gtctcgtgggctcggagatgtgtataagagacagTCATGGGGACTTAGCACACT
NGS_Fs2_OFF12_F	tcgtcggcagcgtcagatgtgtataagagacagCAGTGAGTGGGTCTGGCC
NGS_Fs2_OFF12_R	gtctcgtgggctcggagatgtgtataagagacagCCACTCTGTCCCCATTGTGT
NGS_Index_F1	AATGATACGGCGACCACCGAGATCTACACCTCTCTATTCGTCGGCAGCGTC
NGS_Index_F2	AATGATACGGCGACCACCGAGATCTACACTATCCTCTTCGTCGGCAGCGTC
NGS_Index_F3	AATGATACGGCGACCACCGAGATCTACACGTAAGGAGTCGTCGGCAGCGTC
NGS_Index_F4	AATGATACGGCGACCACCGAGATCTACACACTGCATATCGTCGGCAGCGTC
NGS_Index_F5	AATGATACGGCGACCACCGAGATCTACACAAGGAGTATCGTCGGCAGCGTC
NGS_Index_F6	AATGATACGGCGACCACCGAGATCTACACCTAAGCCTTCGTCGGCAGCGTC
NGS_Index_F7	AATGATACGGCGACCACCGAGATCTACACCGTCTAATTCGTCGGCAGCGTC
NGS_Index_F8	AATGATACGGCGACCACCGAGATCTACACTCTCTCCGTCGTCGGCAGCGTC
NGS_Index_F9	AATGATACGGCGACCACCGAGATCTACACTCGACTAGTCGTCGGCAGCGTC
NGS_Index_F10	AATGATACGGCGACCACCGAGATCTACACTTCTAGCTTCGTCGGCAGCGTC
NGS_Index_F11	AATGATACGGCGACCACCGAGATCTACACCCTAGAGTTCGTCGGCAGCGTC
NGS_Index_F12	AATGATACGGCGACCACCGAGATCTACACGCGTAAGATCGTCGGCAGCGTC
NGS_Index_R1	CAAGCAGAAGACGGCATACGAGATTCGCCTTAGTCTCGTGGGCTCGG
NGS_Index_R2	CAAGCAGAAGACGGCATACGAGATCTAGTACGGTCTCGTGGGCTCGG
NGS_Index_R3	CAAGCAGAAGACGGCATACGAGATTTCTGCCTGTCTCGTGGGCTCGG
NGS_Index_R4	CAAGCAGAAGACGGCATACGAGATGCTCAGGAGTCTCGTGGGCTCGG
NGS_Index_R5	CAAGCAGAAGACGGCATACGAGATAGGAGTCCGTCTCGTGGGCTCGG
NGS_Index_R6	CAAGCAGAAGACGGCATACGAGATCATGCCTAGTCTCGTGGGCTCGG
NGS_Index_R7	CAAGCAGAAGACGGCATACGAGATGTAGAGAGGTCTCGTGGGCTCGG
NGS_Index_R8	CAAGCAGAAGACGGCATACGAGATCAGCCTCGGTCTCGTGGGCTCGG

## Sheet: Supp Table 4
Name	Sequence (5’ to 3’)
MNase_F	/5Phos/GATCGGAAGAGCACACGTCT
MNase_R	ACACTCTTTCCCTACACGACGCTCTTCCGATC*T
PE_i5	AATGATACGGCGACCACCGAGATCTACACTCTTTCCCTACACGACGCTCTTCCGATC*T
PE_i701	CAAGCAGAAGACGGCATACGAGATCGTGATGTGACTGGAGTTCAGACGTGTGCTCTTCCGATC*T
PE_i702	CAAGCAGAAGACGGCATACGAGATACATCGGTGACTGGAGTTCAGACGTGTGCTCTTCCGATC*T
PE_i703	CAAGCAGAAGACGGCATACGAGATGCCTAAGTGACTGGAGTTCAGACGTGTGCTCTTCCGATC*T
PE_i704	CAAGCAGAAGACGGCATACGAGATTGGTCAGTGACTGGAGTTCAGACGTGTGCTCTTCCGATC*T
PE_i705	CAAGCAGAAGACGGCATACGAGATCACTGTGTGACTGGAGTTCAGACGTGTGCTCTTCCGATC*T
PE_i706	CAAGCAGAAGACGGCATACGAGATATTGGCGTGACTGGAGTTCAGACGTGTGCTCTTCCGATC*T
PE_i707	CAAGCAGAAGACGGCATACGAGATGATCTGGTGACTGGAGTTCAGACGTGTGCTCTTCCGATC*T
PE_i708	CAAGCAGAAGACGGCATACGAGATTCAAGTGTGACTGGAGTTCAGACGTGTGCTCTTCCGATC*T
PE_i709	CAAGCAGAAGACGGCATACGAGATCTGATCGTGACTGGAGTTCAGACGTGTGCTCTTCCGATC*T
PE_i710	CAAGCAGAAGACGGCATACGAGATAAGCTAGTGACTGGAGTTCAGACGTGTGCTCTTCCGATC*T
PE_i711	CAAGCAGAAGACGGCATACGAGATGTAGCCGTGACTGGAGTTCAGACGTGTGCTCTTCCGATC*T
PE_i712	CAAGCAGAAGACGGCATACGAGATTACAAGGTGACTGGAGTTCAGACGTGTGCTCTTCCGATC*T
PE_i713	CAAGCAGAAGACGGCATACGAGATATCAGTGTGACTGGAGTTCAGACGTGTGCTCTTCCGATC*T
PE_i714	CAAGCAGAAGACGGCATACGAGATAGGAATGTGACTGGAGTTCAGACGTGTGCTCTTCCGATC*T
PE_i715	CAAGCAGAAGACGGCATACGAGATATTCCGGTGACTGGAGTTCAGACGTGTGCTCTTCCGATC*T
PE_i716	CAAGCAGAAGACGGCATACGAGATCCACTCGTGACTGGAGTTCAGACGTGTGCTCTTCCGATC*T
PE_i717	CAAGCAGAAGACGGCATACGAGATCGATTAGTGACTGGAGTTCAGACGTGTGCTCTTCCGATC*T
PE_i718	CAAGCAGAAGACGGCATACGAGATCTTCGAGTGACTGGAGTTCAGACGTGTGCTCTTCCGATC*T
PE_i719	CAAGCAGAAGACGGCATACGAGATGAATGAGTGACTGGAGTTCAGACGTGTGCTCTTCCGATC*T
PE_i720	CAAGCAGAAGACGGCATACGAGATGCGGACGTGACTGGAGTTCAGACGTGTGCTCTTCCGATC*T
PE_i721	CAAGCAGAAGACGGCATACGAGATGGAACTGTGACTGGAGTTCAGACGTGTGCTCTTCCGATC*T
PE_i722	CAAGCAGAAGACGGCATACGAGATTAGTTGGTGACTGGAGTTCAGACGTGTGCTCTTCCGATC*T
PE_i723	CAAGCAGAAGACGGCATACGAGATTCGGGAGTGACTGGAGTTCAGACGTGTGCTCTTCCGATC*T
PE_i724	CAAGCAGAAGACGGCATACGAGATTCTGAGGTGACTGGAGTTCAGACGTGTGCTCTTCCGATC*T
