# Supplementary material for: Improving the sensitivity of in vivo CRISPR off-target detection with DISCOVER-Seq+
Source: Nat Methods. 2023 Apr 6;20(5):706–13. doi: 10.1038/s41592-023-01840-z (PMC10172116; doi:10.1038/s41592-023-01840-z)
Supplement: Source Data Fig. 1 — Source data for Fig. 1. [file 41592_2023_1840_MOESM4_ESM.xlsx]

## Sheet: Fig1c-e
	FIG 1C										FIG 1E
		rep1	rep2	rep1	rep2	AVG	SD				no drug	Ku-60648	no drug	Ku-60648
	no drug	1.96294	0.807573	1	1	1	0	9.6452e-05			0.485326	2.93213	1	6.04158
	Olaparib	2.23874	0.472433	1.14051	0.585003	0.862755	0.277752				0.604534	1.41402	1	2.33902
	Scr7	0.474462	0.665776	0.24171	0.824416	0.533063	0.291353				0.401637	1.08938	1	2.71235
	Ku-55933	3.00415	0.928252	1.53044	1.14943	1.33994	0.190502				0.101597	1.45471	1	14.3185
	Ku-60648	5.6987	4.71735	2.90315	5.84139	4.37227	1.46912				0.495112	3.95569	1	7.98949
	Nu7026	3.72761	5.8341	1.899	7.22423	4.56161	2.66262				0.328297	1.0096	1	3.07526
											1.98394	27.175	1	13.6975
											2.90965	53.1351	1	18.2617
	FIG 1D										0.0421328	0.154408	1	3.6648
	VEGFA site 2										0.171224	3.54085	1	20.6797
		no drug		Ku-60648		no drug		Ku-60648			0.492642	2.34641	1	4.76291
	hours	rep1	rep2	rep1	rep2	AVG	STERR	AVG	STERR		1.07015	10.3944	1	9.71303
	4	0.485326	0.101597	2.93213	1.45471	0.293461	0.191865	2.19342	0.738711		0.136236	0.568049	1	4.16959
	12	0.604534	0.495112	1.41402	3.95569	0.549823	0.0547111	2.68485	1.27084		0.481845	4.43411	1	9.20238
	24	0.401637	0.328297	1.08938	1.0096	0.364967	0.0366701	1.04949	0.0398916
	FANCF site 2 K562
		no drug		Ku-60648		no drug		Ku-60648
		rep1	rep2	rep1	rep2	AVG	STERR	AVG	STERR
	random	4.01587e-05	0.00372349	0.000138404	8.45246e-05	0.00188182	0.00184166	0.000111464	2.69396e-05
	ON	1.98394	2.90965	27.175	53.1351	2.4468	0.462853	40.1551	12.9801
	HEK site 4
		4h		12h		24h
		no drug	Ku-60648	no drug	Ku-60648	no drug	Ku-60648
	random	2.96492e-05	8.83388e-05	4.31754e-05	8.01859e-05	0.00050492	0.000132499
	OFF1	0.0421328	0.154408	0.492642	2.34641	0.136236	0.568049
	OFF2	0.171224	3.54085	1.07015	10.3944	0.481845	4.43411
