# Supplementary material for: Improving the sensitivity of in vivo CRISPR off-target detection with DISCOVER-Seq+
Source: Nat Methods. 2023 Apr 6;20(5):706–13. doi: 10.1038/s41592-023-01840-z (PMC10172116; doi:10.1038/s41592-023-01840-z)
Supplement: Source Data Fig. 2 — Source data for Fig. 2. [file 41592_2023_1840_MOESM5_ESM.xlsx]

## Sheet: Fig2a-e
	FIG 2A			FIG 2B					FIG 2E
	no drug	Ku-60648		no Cas9		Cas9				Cas9, Ku-60648		Cas9, no inhibitor		Untreated
	0.923077	0.058252		no drug	Ku-60648	no drug	Ku-60648		indel size	rep1	rep2	rep1	rep2	rep1	rep2
	0.5	0.339623		2	16	13	103		-5	0	1.5	0.1	0	0	0.2
	0.038462	0.369565		27	7	6	53		-4	2.2	2.5	0.9	0	0	0.2
	0.05	0.382353		17	37	52	46		-3	9.3	7.1	2.1	0.9	0	0
	0.65625	0.315789		1	13	40	34		-2	0.3	0	1.3	0.1	0	0
	0.744681	0.391304		11	11	32	38		-1	0.3	0.3	0.6	0	0	0.8
	0.738095	0.346154		2	15	47	23		0	80.4	84.8	19.1	25.7	98.3	96.1
	0.810127	0.296296		7	11	42	26		1	1.6	0	73.1	70.3	0	0.1
	0.409091	0.307692		7	6	79	27		2	1.1	0.7	0	0.2	0.2	0
	0.25	0.583333		16	3	22	26		3	0.2	0	0.3	0	0	0
	0.47619	0.234568		7	19	16	12		4	0.8	0.4	0	0	0	0
	0.473684	0.111111		6	29	21	81		5	0	0	0	0	0	0
	0.5	0.157895		12	14	19	36
	0.208333	0.181818		13	15	18	19
	0.441176	0.037037		9	30	24	11
	0.7			13	10	34	27
	0.737705			1	20	60
	0.765625			15	29	61
	0.788732			32	9	64
	0.753846			7	21	71
	1			13	13	65
	0.692308			8	12	9
	0.783784			19	17	26
	0.909091			12	9	37
	0.661972			6	15	22
				27	3	71
				10	0
				2	1
					13
					14
					23
					1
