# Supplementary material for: Improving the sensitivity of in vivo CRISPR off-target detection with DISCOVER-Seq+
Source: Nat Methods. 2023 Apr 6;20(5):706–13. doi: 10.1038/s41592-023-01840-z (PMC10172116; doi:10.1038/s41592-023-01840-z)
Supplement: Source Data Fig. 3 — Source data for Fig. 3. [file 41592_2023_1840_MOESM6_ESM.xlsx]

## Sheet: Fig. 3a-b
	2.1	2.5				2.1	2.5
	Wilcoxon rank sum test (not a normal distribution, hypothesis is equal median)
	https://www.socscistatistics.com/tests/signedranks/default2.aspx
	The value of z is-3.351. The p-value is .0008.					The value of z is-10.5611. The p-value is < .00001.
	p = 0.00081					p = 4.51E-26

## Sheet: Fig. 3e-f
	2.1	2.5				2.1	2.5
	Wilcoxon rank sum test (not a normal distribution, hypothesis is equal median)
	https://www.socscistatistics.com/tests/signedranks/default2.aspx
	The value of z is-1.2495. The p-value is .2113.					The value of z is-1.3409. The p-value is .18024.

## Sheet: Fig. 3g-i
		no drug	Ku-60648
	VEGFA site 2	35	178
	FANCF site 2	2	15
	VEGFA site 3	1	6
HEK site 4	4h	5	18
HEK site 4	12h	10	23
HEK site 4	24h	5	18
	1.8	1.6		1.8	2.2			1.9	2.7

## Sheet: K562_Vs2_nD
# region string	cut site	Cas9 sense	observed target sequence	PAM	expected target sequence	mismatches	Ctotal	Cspan	Cend	Cproximal	Cdistal
chr1:918956-922956	920956	+	TCTCCTCCCCACCCCACCTC	NGG	GACCCCCTCCACCCCGCCTC	6	1.97534	0.0759745	0.0759745	0	0.0759745
chr1:937957-941957	939957	+	GACCCTGTCCACCCCACCTC	NGG	GACCCCCTCCACCCCGCCTC	3	3.11496	0.227924	0.303898	0.151949	0.151949
chr1:1356892-1360892	1358892	+	TGGCCCCTCCGCCCCACCTC	NGG	GACCCCCTCCACCCCGCCTC	5	1.74741	0.151949	0	0	0
chr1:5415092-5419092	5417092	+	CTGCCTCCTCACCCCGCCTC	NGG	GACCCCCTCCACCCCGCCTC	6	1.51949	0.227924	0	0	0
chr1:11652488-11656488	11654488	+	GACCCGCCCCGCCCCGCCTC	NGG	GACCCCCTCCACCCCGCCTC	3	1.51949	0	0	0	0
chr1:17051394-17055394	17053394	+	CAACCCCCACCACCCACCTC	NGG	GACCCCCTCCACCCCGCCTC	7	2.12729	0.0759745	0	0	0
chr1:17051395-17055395	17053395	+	AACCCCCACCACCCACCTCC	NGG	GACCCCCTCCACCCCGCCTC	6	2.12729	0.0759745	0	0	0
chr1:18526055-18530055	18528055	-	CCCCCCCCCCCCCCCCCGCC	NAG	GACCCCCTCCACCCCGCCTC	7	1.82339	0	0	0	0
chr1:24846371-24850371	24848371	-	TTCCCACCCCACCCCACCTA	NGG	GACCCCCTCCACCCCGCCTC	6	2.12729	0.151949	0	0	0
chr1:26694336-26698336	26696336	-	CCCCCCTCCCACCCCGCCCC	NGG	GACCCCCTCCACCCCGCCTC	5	1.67144	0	0	0	0
chr1:50974520-50978520	50976520	-	GACCCCTCCCTCCCCACCTC	NGG	GACCCCCTCCACCCCGCCTC	4	2.20326	0.227924	0.227924	0.151949	0.0759745
chr1:77777751-77781751	77779751	-	TCTCCACCCCACCCCGCCCC	NGG	GACCCCCTCCACCCCGCCTC	6	1.44352	0.151949	0.0759745	0.0759745	0
chr1:112163658-112167658	112165658	+	GCCACCTTCCACCCCACCTC	NGG	GACCCCCTCCACCCCGCCTC	4	1.13962	0.227924	0	0	0
chr1:151057409-151061409	151059409	+	CCTCCCCCACACCCCGCATC	NGG	GACCCCCTCCACCCCGCCTC	6	6.91368	0.151949	1.13962	0.83572	0.303898
chr1:178767592-178771592	178769592	-	GGCCCTCTCCACTCCACCTC	NGG	GACCCCCTCCACCCCGCCTC	4	2.35521	0.151949	0.151949	0.0759745	0.0759745
chr1:237030381-237034381	237032381	-	AACCCCACCCACCCCATCTC	NGG	GACCCCCTCCACCCCGCCTC	5	1.97534	0.0759745	0.0759745	0	0.0759745
chr2:11557838-11561838	11559838	+	CTCCCTCCCCACCCCACCTC	NGG	GACCCCCTCCACCCCGCCTC	5	1.74741	0	0.0759745	0.0759745	0
chr2:12602649-12606649	12604649	+	GACACACCCCACCCCACCTC	NGG	GACCCCCTCCACCCCGCCTC	4	3.8747	0	0.987669	0.683771	0.303898
chr2:24632724-24636724	24634724	+	ACCCCCCCCCCCCCCGCCCC	NGG	GACCCCCTCCACCCCGCCTC	5	1.67144	0	0	0	0
chr2:43379399-43383399	43381399	+	TACTCCCCCCACCCAGCCTC	NGG	GACCCCCTCCACCCCGCCTC	4	1.67144	0.151949	0	0	0
chr2:91744541-91748541	91746541	-	TTCCCCCCCAACCCCACCTC	NGG	GACCCCCTCCACCCCGCCTC	5	1.06364	0.0759745	0	0	0
chr2:128318005-128322005	128320005	-	CTCCCCCCCCACCCCGTCCC	NGG	GACCCCCTCCACCCCGCCTC	5	0.911694	0	0	0	0
chr2:128484628-128488628	128486628	-	CCCCCCCCCCACCCCGCCCC	NGG	GACCCCCTCCACCCCGCCTC	4	1.21559	0.0759745	0.151949	0.151949	0
chr2:153220308-153224308	153222308	-	CCCCCCCCCCCCCCCCCAGC	NAG	GACCCCCTCCACCCCGCCTC	7	1.74741	0	0.0759745	0.0759745	0
chr2:169714840-169718840	169716840	+	CCACCCCCCCACCCCGCCCC	NGG	GACCCCCTCCACCCCGCCTC	5	1.74741	0.0759745	0	0	0
chr2:171137813-171141813	171139813	-	ACCCCACCCCACCCCACCCC	NGG	GACCCCCTCCACCCCGCCTC	6	1.97534	0.0759745	0	0	0
chr2:198186888-198190888	198188888	+	TTCCCACTCCACCCCCCTTC	NGG	GACCCCCTCCACCCCGCCTC	5	1.06364	0.0759745	0	0	0
chr2:222864779-222868779	222866779	+	CCCCCCCCCCCCCCCGCCCC	NGG	GACCCCCTCCACCCCGCCTC	5	1.21559	0	0	0	0
chr2:232245619-232249619	232247619	-	CCCCCCCCCCCCCCCCCCCG	NGG	GACCCCCTCCACCCCGCCTC	7	1.13962	0	0	0	0
chr2:241273191-241277191	241275191	+	ATTCCCCCCCACCCCGCCTC	NGG	GACCCCCTCCACCCCGCCTC	4	12.8397	0.151949	3.03898	2.05131	0.987669
chr3:13143803-13147803	13145803	-	GGACCCCCCCCCCCCGCCCC	NGG	GACCCCCTCCACCCCGCCTC	5	2.50716	0	0.0759745	0.0759745	0
chr3:14896885-14900885	14898885	-	AGTCCCCTCCACCCCTCCTC	NGG	GACCCCCTCCACCCCGCCTC	4	1.97534	0.379873	0	0	0
chr3:15700832-15704832	15702832	+	ACCCCCCACCACCCCACCCC	NGG	GACCCCCTCCACCCCGCCTC	5	1.97534	0	0	0	0
chr3:31415166-31419166	31417166	-	CTTCCCCCACACCCCGCCCC	NGG	GACCCCCTCCACCCCGCCTC	6	2.65911	0.0759745	0	0	0
chr3:36898780-36902780	36900780	-	GATCCTCCTCCCTCCGCCTC	NGG	GACCCCCTCCACCCCGCCTC	6	2.12729	0.151949	0	0	0
chr3:38097774-38101774	38099774	-	CCCCACCCCCACCCCGCCCC	NGG	GACCCCCTCCACCCCGCCTC	5	2.50716	0	0.0759745	0.0759745	0
chr3:49810744-49814744	49812744	-	GACCCCTACCACCCCATCTC	NGG	GACCCCCTCCACCCCGCCTC	4	1.21559	0.0759745	0	0	0
chr3:65087983-65091983	65089983	+	CCCCCCCTCCACCCCACTTC	NGG	GACCCCCTCCACCCCGCCTC	4	1.13962	0.0759745	0	0	0
chr3:140677958-140681958	140679958	+	CAACCCCCCCACCCCGCTTC	NGG	GACCCCCTCCACCCCGCCTC	4	2.73508	0	0.303898	0.227924	0.0759745
chr3:195760349-195764349	195762349	+	CACCACCCCCACCCCGCCCC	NGG	GACCCCCTCCACCCCGCCTC	4	0.759745	0	0	0	0
chr4:1492530-1496530	1494530	+	AGGCCCCCACACCCCGCCTC	NGG	GACCCCCTCCACCCCGCCTC	5	1.59547	0.151949	0.227924	0.227924	0
chr4:7325819-7329819	7327819	+	GCCCCCCCCAACCCCGCCCC	NGG	GACCCCCTCCACCCCGCCTC	4	1.06364	0.0759745	0	0	0
chr4:8838191-8842191	8840191	-	CATACCCCCCACCCCGCCCC	NGG	GACCCCCTCCACCCCGCCTC	5	1.74741	0.151949	0.0759745	0.0759745	0
chr4:38534006-38538006	38536006	+	CTCCCCACCCACCCCGCCTC	NGG	GACCCCCTCCACCCCGCCTC	4	16.5624	0.455847	4.55847	3.49483	1.06364
chr4:40230434-40234434	40232434	-	AGACCCCTGCCCCCCGCCTC	NGG	GACCCCCTCCACCCCGCCTC	5	1.29157	0.0759745	0	0	0
chr4:147813471-147817471	147815471	-	CTCCCCCCGCCCCCCGCCTC	NGG	GACCCCCTCCACCCCGCCTC	5	1.44352	0	0.0759745	0.0759745	0
chr4:159110000-159114000	159112000	+	TCACTCCCCCACCCCACCTC	NGG	GACCCCCTCCACCCCGCCTC	6	0.759745	0.151949	0.0759745	0	0.0759745
chr5:1178610-1182610	1180610	-	CCACCCCCATCCCCCGCCTC	NGG	GACCCCCTCCACCCCGCCTC	7	1.36754	0.151949	0	0	0
chr5:6713005-6717005	6715005	+	CTACCCCTCCACCCCGCCTC	NGG	GACCCCCTCCACCCCGCCTC	3	41.862	1.74741	10.0286	5.62212	4.40652
chr5:133522684-133526684	133524684	+	TGCACCCCCCACCCCGCCCC	NGG	GACCCCCTCCACCCCGCCTC	5	2.05131	0.0759745	0.0759745	0	0.0759745
chr5:134175452-134179452	134177452	-	CCCCCACCCCACCCCACCCC	NGG	GACCCCCTCCACCCCGCCTC	6	1.89936	0	0	0	0
chr5:139646671-139650671	139648671	+	CTCCCCCCCCTCCCCGCCTC	NGG	GACCCCCTCCACCCCGCCTC	4	8.58512	0.151949	0.607796	0.0759745	0.531822
chr5:156892130-156896130	156894130	+	GACCCCACCTACCCCACCTC	NGG	GACCCCCTCCACCCCGCCTC	4	1.51949	0.151949	0	0	0
chr5:171449065-171453065	171451065	+	CCGCCCCCCCACCCCGCCGC	NGG	GACCCCCTCCACCCCGCCTC	5	1.06364	0	0	0	0
chr5:179906017-179910017	179908017	+	GCCCCCTCAGCCCCGGCCTC	NGG	GACCCCCTCCACCCCGCCTC	7	1.59547	0	0	0	0
chr5:180159301-180163301	180161301	+	GACTCCCTCCGCCCCGCTTC	NAG	GACCCCCTCCACCCCGCCTC	3	1.13962	0.227924	0	0	0
chr6:14055765-14059765	14057765	-	ACCCCACCCCACCCCACCCC	NGG	GACCCCCTCCACCCCGCCTC	6	1.97534	0.0759745	0	0	0
chr6:14760513-14764513	14762513	-	GGCCCACCCCACCCCGCCCC	NAG	GACCCCCTCCACCCCGCCTC	4	2.12729	0.0759745	0	0	0
chr6:26468395-26472395	26470395	+	GACCCCCCCCACCCCACCCC	NGG	GACCCCCTCCACCCCGCCTC	3	1.67144	0	0	0	0
chr6:26568645-26572645	26570645	+	GACCCCCCCACCCCACCCTC	NGG	GACCCCCTCCACCCCGCCTC	5	4.63445	0	0.0759745	0	0.0759745
chr6:31493050-31497050	31495050	-	CTCCCCCTCCACCCCACCTC	NAG	GACCCCCTCCACCCCGCCTC	3	2.43119	0	0.0759745	0	0.0759745
chr6:36884049-36888049	36886049	-	GCCTCCCCCCACCCAGCCTC	NGG	GACCCCCTCCACCCCGCCTC	4	2.20326	0.0759745	0.0759745	0.0759745	0
chr6:41573711-41577711	41575711	+	GCCACCCCCCACCCCACCCC	NGG	GACCCCCTCCACCCCGCCTC	5	1.82339	0.151949	0	0	0
chr6:43367598-43371598	43369598	+	GACACACCCCCCCCCGCCTC	NGG	GACCCCCTCCACCCCGCCTC	4	1.89936	0	0.0759745	0.0759745	0
chr6:43768825-43772825	43770825	-	GACCCCCTCCACCCCGCCTC	NGG	GACCCCCTCCACCCCGCCTC	0	44.0652	0.379873	5.62212	1.97534	3.64678
chr6:46965107-46969107	46967107	-	CCCCCCCCCCCCCCGCCCAC	NGG	GACCCCCTCCACCCCGCCTC	7	2.43119	0.0759745	0.0759745	0.0759745	0
chr6:160129534-160133534	160131534	-	TCAGACCTCCACCCCGCCTC	NGG	GACCCCCTCCACCCCGCCTC	5	1.74741	0.0759745	0	0	0
chr7:5435498-5439498	5437498	-	CTTATCCCCCACCCCACCTC	NGG	GACCCCCTCCACCCCGCCTC	7	1.44352	0.151949	0	0	0
chr7:36531159-36535159	36533159	+	ACACCGCTCCACCCCGCTTC	NAG	GACCCCCTCCACCCCGCCTC	5	1.21559	0.303898	0	0	0
chr7:42943809-42947809	42945809	-	CAACCCCCCTCACCCGCCTC	NGG	GACCCCCTCCACCCCGCCTC	6	1.89936	0	0.0759745	0.0759745	0
chr7:44211957-44215957	44213957	-	GGCCCACTCCACTCCGTCTC	NGG	GACCCCCTCCACCCCGCCTC	4	1.29157	0.0759745	0	0	0
chr7:45176348-45180348	45178348	+	GCCCCACCCCACTCCACCTC	NGG	GACCCCCTCCACCCCGCCTC	5	1.29157	0	0	0	0
chr7:50695831-50699831	50697831	+	AACCACCCCCACCCCACCCC	NGG	GACCCCCTCCACCCCGCCTC	5	0.987669	0.0759745	0	0	0
chr7:66556186-66560186	66558186	+	CTGCCCCCCCACCCCAACTC	NGG	GACCCCCTCCACCCCGCCTC	6	2.12729	0.227924	0.0759745	0.0759745	0
chr7:76292736-76296736	76294736	+	CGTCCCCTCTACCCCACCCC	NGG	GACCCCCTCCACCCCGCCTC	6	2.43119	0.151949	0	0	0
chr7:77256166-77260166	77258166	-	ACACCCCCCACCCCCACCTC	NGG	GACCCCCTCCACCCCGCCTC	7	2.35521	0.151949	0	0	0
chr7:95688365-95692365	95690365	-	GACCCCTCACACCCCGCCCC	NGG	GACCCCCTCCACCCCGCCTC	4	1.74741	0	0	0	0
chr7:100247153-100251153	100249153	-	GCCCCCACCCACCCCACCCC	NGG	GACCCCCTCCACCCCGCCTC	5	1.67144	0.0759745	0	0	0
chr7:100686270-100690270	100688270	-	GGTCCCCTCCTCCCCACCCC	NGG	GACCCCCTCCACCCCGCCTC	5	1.29157	0	0	0	0
chr7:101505517-101509517	101507517	+	AACCTCCACCTCCCCGCCTC	NGG	GACCCCCTCCACCCCGCCTC	4	2.05131	0	0.0759745	0	0.0759745
chr7:105291508-105295508	105293508	+	TCCACCCCCCACCCCGCCCC	NGG	GACCCCCTCCACCCCGCCTC	5	1.74741	0.151949	0.0759745	0.0759745	0
chr7:123532657-123536657	123534657	-	TCCTCCCCCCCACCCGCCTC	NGG	GACCCCCTCCACCCCGCCTC	6	2.50716	0	0.151949	0	0.151949
chr7:139122129-139126129	139124129	-	TCTCCCCTCCTCCCAGCCTC	NGG	GACCCCCTCCACCCCGCCTC	5	2.20326	0.227924	0	0	0
chr7:143261325-143265325	143263325	+	GTCCCTACCCACCCCGCCCC	NGG	GACCCCCTCCACCCCGCCTC	5	2.88703	0.151949	0	0	0
chr8:18182037-18186037	18184037	-	CCCCCCCACCACCCCGCCCC	NGG	GACCCCCTCCACCCCGCCTC	4	1.67144	0	0	0	0
chr8:140595489-140599489	140597489	+	CACCCCCCCCCCCCCGCCCC	NGG	GACCCCCTCCACCCCGCCTC	4	1.89936	0.0759745	0	0	0
chr8:143738791-143742791	143740791	+	GTACCCCACCACCCCGCCCC	NGG	GACCCCCTCCACCCCGCCTC	4	2.20326	0.0759745	0.455847	0.227924	0.227924
chr8:144052965-144056965	144054965	-	ACCCCCCCCCCACCCCGCTC	NGG	GACCCCCTCCACCCCGCCTC	7	1.13962	0	0	0	0
chr9:14005446-14009446	14007446	-	CCCCCCCCCCCCCCCCCCGT	NGG	GACCCCCTCCACCCCGCCTC	7	0.531822	0	0	0	0
chr9:27336876-27340876	27338876	+	GACCCCTCCCACCCCGACTC	NGG	GACCCCCTCCACCCCGCCTC	3	1.74741	0	0.0759745	0.0759745	0
chr9:33200626-33204626	33202626	+	GTCCCCTCCCTCCCCGCCTC	NGG	GACCCCCTCCACCCCGCCTC	4	1.36754	0.0759745	0	0	0
chr9:37463367-37467367	37465367	+	CCCCCCTCCCACCCCGCCTC	NAG	GACCCCCTCCACCCCGCCTC	4	1.97534	0	0.0759745	0.0759745	0
chr9:97968303-97972303	97970303	+	TCCCCCCACCACCCCACCCC	NGG	GACCCCCTCCACCCCGCCTC	5	1.74741	0.0759745	0	0	0
chr9:100835367-100839367	100837367	-	ACACCCCCCCACCCCGCCTC	NGG	GACCCCCTCCACCCCGCCTC	4	10.5605	0.303898	1.13962	0.911694	0.227924
chr9:123373902-123377902	123375902	-	CACTCCCCCCACCCCGCCCC	NGG	GACCCCCTCCACCCCGCCTC	4	4.40652	0	0.683771	0.607796	0.0759745
chr9:127762614-127766614	127764614	+	CATCTCCCCCACCCCACCTC	NGG	GACCCCCTCCACCCCGCCTC	5	1.67144	0	0	0	0
chr9:127898807-127902807	127900807	+	CCCCCACCCCACCCCGCCTC	NAG	GACCCCCTCCACCCCGCCTC	4	1.21559	0.0759745	0.0759745	0.0759745	0
chr9:128942303-128946303	128944303	-	AGCCAACCCCACCCCGCCTC	NGG	GACCCCCTCCACCCCGCCTC	5	1.97534	0.151949	0	0	0
chr9:133570195-133574195	133572195	+	CCCACCCCCCACCCCGCCCC	NGG	GACCCCCTCCACCCCGCCTC	5	1.21559	0.0759745	0	0	0
chr9:136544395-136548395	136546395	-	CGCCCTCCCCATTCCGCCCC	NGG	GACCCCCTCCACCCCGCCTC	7	2.58313	0.227924	0.227924	0.151949	0.0759745
chr9:137366993-137370993	137368993	-	AAGCCCCCCCACCCCGCCCC	NGG	GACCCCCTCCACCCCGCCTC	4	1.13962	0	0	0	0
chr10:44062636-44066636	44064636	+	CACTCCCCACACCCCACCTC	NGG	GACCCCCTCCACCCCGCCTC	5	1.13962	0.151949	0	0	0
chr10:70776461-70780461	70778461	+	CAGTCCCCCCACCCCACCTC	NGG	GACCCCCTCCACCCCGCCTC	5	2.88703	0.151949	0.227924	0.0759745	0.151949
chr10:77720015-77724015	77722015	-	ACTCCCACCCACCCCACCTC	NGG	GACCCCCTCCACCCCGCCTC	6	2.20326	0.151949	0	0	0
chr10:100967499-100971499	100969499	+	CCCCCCCCCCGCCCCGCCTC	NAG	GACCCCCTCCACCCCGCCTC	4	0.83572	0	0	0	0
chr10:101059760-101063760	101061760	+	CTACCCCCACTCCCCGCCTC	NGG	GACCCCCTCCACCCCGCCTC	6	1.36754	0.0759745	0	0	0
chr10:114532497-114536497	114534497	-	CCCCACCCCCACCCCGCCTC	NGG	GACCCCCTCCACCCCGCCTC	4	2.35521	0.151949	0.531822	0.379873	0.151949
chr10:132141141-132145141	132143141	-	AGCCCCCCCCACCCCGACTC	NGG	GACCCCCTCCACCCCGCCTC	4	0.911694	0	0.0759745	0.0759745	0
chr10:133334443-133338443	133336443	+	CGCCCTCCCCACCCCGCCTC	NGG	GACCCCCTCCACCCCGCCTC	4	6.68576	0.0759745	1.06364	0.759745	0.303898
chr11:372667-376667	374667	-	AGGCCCCCCCGCCCCGCCTC	NGG	GACCCCCTCCACCCCGCCTC	5	2.20326	0	0.227924	0.227924	0
chr11:1546491-1550491	1548491	+	CTCCTCCCTCCACCCGCCTC	NGG	GACCCCCTCCACCCCGCCTC	7	0.683771	0.227924	0	0	0
chr11:2663019-2667019	2665019	-	CTCACCCCCCACCCCACCTC	NGG	GACCCCCTCCACCCCGCCTC	5	1.59547	0	0.303898	0.227924	0.0759745
chr11:12285387-12289387	12287387	+	ATCCCCCTCCACCCCACCCC	NGG	GACCCCCTCCACCCCGCCTC	4	1.44352	0	0	0	0
chr11:13924823-13928823	13926823	+	TACCCCCCCCACCCCGCCAC	NGG	GACCCCCTCCACCCCGCCTC	3	1.82339	0.0759745	0.0759745	0	0.0759745
chr11:31793935-31797935	31795935	-	GGGCCCCTCCACCCCGCCTC	NGG	GACCCCCTCCACCCCGCCTC	2	11.5481	0.455847	2.88703	2.12729	0.759745
chr11:32160939-32164939	32162939	-	CACCCCCCGCACCCCGCCCC	NGG	GACCCCCTCCACCCCGCCTC	4	1.82339	0	0.0759745	0.0759745	0
chr11:45772505-45776505	45774505	-	ATCCCTCTCCACCCCACCCC	NGG	GACCCCCTCCACCCCGCCTC	5	1.74741	0	0.0759745	0.0759745	0
chr11:46118304-46122304	46120304	-	CATCCCCCCCACCCCACCCC	NGG	GACCCCCTCCACCCCGCCTC	5	1.74741	0	0.0759745	0.0759745	0
chr11:61551967-61555967	61553967	-	CACCCCCTCCCCTCCGCCTC	NGG	GACCCCCTCCACCCCGCCTC	3	1.36754	0.0759745	0	0	0
chr11:63621618-63625618	63623618	-	GACACCTTCCACCCCGTCTC	NGG	GACCCCCTCCACCCCGCCTC	3	1.97534	0.151949	0.303898	0.151949	0.151949
chr11:65710298-65714298	65712298	-	GGCTCCCTCCGCCCCGCCCC	NGG	GACCCCCTCCACCCCGCCTC	4	1.74741	0.0759745	0	0	0
chr11:67582052-67586052	67584052	-	CTGCCCCCCCTCCCCGCCCC	NGG	GACCCCCTCCACCCCGCCTC	6	2.05131	0	0	0	0
chr11:72235760-72239760	72237760	+	GCTTCCCTCCACCCCGCATC	NGG	GACCCCCTCCACCCCGCCTC	4	3.26691	0.0759745	0.227924	0.227924	0
chr11:72748159-72752159	72750159	-	TGTCCCCTCTACCCCGCTTC	NGG	GACCCCCTCCACCCCGCCTC	5	1.82339	0.151949	0.0759745	0.0759745	0
chr11:76782745-76786745	76784745	-	CACCCCCCCCCCCCCACCTC	NGG	GACCCCCTCCACCCCGCCTC	4	5.47017	0.0759745	0.379873	0.379873	0
chr11:83720557-83724557	83722557	-	GTCACTCCCCACCCCGCCTC	NGG	GACCCCCTCCACCCCGCCTC	4	0.683771	0	0	0	0
chr11:133905562-133909562	133907562	+	TCTCCCCTCCACCCCGCCCT	NGG	GACCCCCTCCACCCCGCCTC	5	1.44352	0	0.0759745	0	0.0759745
chr12:25870162-25874162	25872162	-	CATTCCCCCCACCCCACCTC	NGG	GACCCCCTCCACCCCGCCTC	5	2.27924	0	0.0759745	0.0759745	0
chr12:31657415-31661415	31659415	+	GATCGACTCCACCCCGCCTC	NGG	GACCCCCTCCACCCCGCCTC	3	1.74741	0	0	0	0
chr12:57085446-57089446	57087446	-	GACCCCTCCCCCCCCACCTC	NGG	GACCCCCTCCACCCCGCCTC	4	2.12729	0	0	0	0
chr12:64596902-64600902	64598902	+	CCCTCCCCCCACCCCACATC	NGG	GACCCCCTCCACCCCGCCTC	6	1.74741	0	0	0	0
chr12:105657931-105661931	105659931	+	TCCCCCTCCACCCCAGCCTC	NGG	GACCCCCTCCACCCCGCCTC	7	1.06364	0.0759745	0	0	0
chr12:123407125-123411125	123409125	+	TTCCCCCCCAACCCCACCTC	NGG	GACCCCCTCCACCCCGCCTC	5	1.44352	0	0	0	0
chr12:132708562-132712562	132710562	+	CCGCCCCTGCACCCAGCCTC	NGG	GACCCCCTCCACCCCGCCTC	5	1.67144	0.151949	0	0	0
chr13:26050104-26054104	26052104	+	TCCCCCCCACCCCCGACCTC	NGG	GACCCCCTCCACCCCGCCTC	7	0.911694	0	0	0	0
chr13:99892735-99896735	99894735	-	CCCCCCCCCCCCCCCGCCTC	NGG	GACCCCCTCCACCCCGCCTC	4	1.97534	0	0.227924	0.227924	0
chr13:106713490-106717490	106715490	+	TCTCCCCTGTACCCCGCCTC	NGG	GACCCCCTCCACCCCGCCTC	5	1.21559	0	0.0759745	0	0.0759745
chr14:74630019-74634019	74632019	+	CCTCACCCCCACCCCACCTC	NGG	GACCCCCTCCACCCCGCCTC	6	0.911694	0.151949	0	0	0
chr14:89934977-89938977	89936977	+	GTCCCCTCCCACCCCGCCTC	NAG	GACCCCCTCCACCCCGCCTC	3	1.13962	0.0759745	0	0	0
chr15:32991906-32995906	32993906	-	GACCCCCCCCACCCCGCCCC	NGG	GACCCCCTCCACCCCGCCTC	2	2.50716	0.151949	0.151949	0.0759745	0.0759745
chr15:78563383-78567383	78565383	-	TCCCCACCCCGCCCCGCCTC	NGG	GACCCCCTCCACCCCGCCTC	5	1.29157	0	0	0	0
chr16:1368595-1372595	1370595	-	AACCCCCGTCTCCCCACCTC	NGG	GACCCCCTCCACCCCGCCTC	5	1.06364	0.0759745	0.0759745	0.0759745	0
chr16:1916767-1920767	1918767	+	TTCCCCCCCCACCCCACTCC	NGG	GACCCCCTCCACCCCGCCTC	6	0.987669	0	0	0	0
chr16:56927517-56931517	56929517	-	TGCCCCCCCCACCCCACCTC	NGG	GACCCCCTCCACCCCGCCTC	4	6.45784	0	0.987669	0.607796	0.379873
chr16:67253544-67257544	67255544	+	AGGCCCTCCCACCCCGCATC	NGG	GACCCCCTCCACCCCGCCTC	6	1.44352	0.227924	0	0	0
chr16:69130808-69134808	69132808	-	AGTAGCCCCCACCCCGCCTC	NGG	GACCCCCTCCACCCCGCCTC	6	1.44352	0.151949	0	0	0
chr16:82698976-82702976	82700976	+	CCCCCCCCCCCCCCCGCCCC	NGG	GACCCCCTCCACCCCGCCTC	5	1.74741	0	0.151949	0.151949	0
chr16:85302600-85306600	85304600	-	ATGCCCCACCCCCCCGCCCC	NGG	GACCCCCTCCACCCCGCCTC	6	2.43119	0	0	0	0
chr17:4453457-4457457	4455457	-	TACCCCCCACACCCCGCCTC	NGG	GACCCCCTCCACCCCGCCTC	3	4.4825	0.151949	0.759745	0.379873	0.379873
chr17:7242161-7246161	7244161	+	TTTCCCCCCCACCCCAACTC	NGG	GACCCCCTCCACCCCGCCTC	6	1.06364	0.0759745	0	0	0
chr17:16284119-16288119	16286119	-	GCCACCCCTCCACCCACCTC	NGG	GACCCCCTCCACCCCGCCTC	7	0.987669	0	0	0	0
chr17:17049538-17053538	17051538	-	CTCCCCCGCCACCCCGCCCC	NGG	GACCCCCTCCACCCCGCCTC	4	0.759745	0.0759745	0.0759745	0	0.0759745
chr17:41886504-41890504	41888504	-	TGCCCCTCCCACCCCGCCTC	NGG	GACCCCCTCCACCCCGCCTC	4	8.0533	0.303898	1.74741	1.21559	0.531822
chr17:44567058-44571058	44569058	-	CCCCCCCCCCCCCCCCCCCG	NAG	GACCCCCTCCACCCCGCCTC	7	1.29157	0	0	0	0
chr17:48024481-48028481	48026481	-	AACCTCCCCCACCCCACCCC	NGG	GACCCCCTCCACCCCGCCTC	5	1.51949	0	0	0	0
chr17:50545417-50549417	50547417	+	CCCTTCCCCCACCCCACCTC	NGG	GACCCCCTCCACCCCGCCTC	6	1.51949	0	0	0	0
chr17:57661168-57665168	57663168	-	CCGCCCCTCCACCCCGCCAC	NGG	GACCCCCTCCACCCCGCCTC	4	4.1786	0.151949	0.227924	0.227924	0
chr17:60325507-60329507	60327507	+	CGCCCACCCCACCCCACCTC	NGG	GACCCCCTCCACCCCGCCTC	5	2.05131	0.151949	0.0759745	0.0759745	0
chr17:64087694-64091694	64089694	-	ACTCCCCTCCACCCCGGCTC	NGG	GACCCCCTCCACCCCGCCTC	4	1.06364	0.0759745	0	0	0
chr17:81921277-81925277	81923277	+	CACCCCCCCCCCCCCGCCCC	NGG	GACCCCCTCCACCCCGCCTC	4	1.89936	0	0	0	0
chr18:23777595-23781595	23779595	-	GCCCCCACCCACCCCGCCTC	NGG	GACCCCCTCCACCCCGCCTC	3	10.1806	0.379873	2.43119	1.44352	0.987669
chr19:1026251-1030251	1028251	-	ACCCCACCCCACCCCGTCTC	NGG	GACCCCCTCCACCCCGCCTC	5	1.44352	0.0759745	0	0	0
chr19:1492331-1496331	1494331	+	CCTGCCCCCCACCCCGCCCC	NGG	GACCCCCTCCACCCCGCCTC	6	1.59547	0	0	0	0
chr19:3552988-3556988	3554988	-	TCACCCCTCTTCCCCGCCTC	NGG	GACCCCCTCCACCCCGCCTC	5	1.51949	0.227924	0	0	0
chr19:13009374-13013374	13011374	+	GCCCCCCACCACCCCACCTC	NGG	GACCCCCTCCACCCCGCCTC	3	2.05131	0	0.0759745	0.0759745	0
chr19:14030163-14034163	14032163	-	GAGCTCCCCCACCCCGCCCC	NGG	GACCCCCTCCACCCCGCCTC	4	1.89936	0.303898	0.151949	0.151949	0
chr19:18520673-18524673	18522673	-	AGTCCCATCCACCCCGCCTA	NGG	GACCCCCTCCACCCCGCCTC	5	1.13962	0	0	0	0
chr19:42300649-42304649	42302649	-	TTCTCCCTCCTCCCCGCCTC	NGG	GACCCCCTCCACCCCGCCTC	4	2.88703	0.379873	0.0759745	0.0759745	0
chr19:44888678-44892678	44890678	-	CCGGGCCCCCACCCCACCTC	NGG	GACCCCCTCCACCCCGCCTC	7	1.59547	0	0	0	0
chr19:45446796-45450796	45448796	+	AAGACCCCCCACCCCGCCCC	NGG	GACCCCCTCCACCCCGCCTC	5	1.36754	0	0	0	0
chr19:51410265-51414265	51412265	-	AACACCCCCCACCCCACCCC	NGG	GACCCCCTCCACCCCGCCTC	5	1.29157	0	0	0	0
chr20:10931313-10935313	10933313	-	CCACCCCCCCACCCCGCCCC	NGG	GACCCCCTCCACCCCGCCTC	5	1.13962	0	0	0	0
chr20:37360730-37364730	37362730	-	AGACCCCCCCACCCCACCCC	NGG	GACCCCCTCCACCCCGCCTC	6	1.13962	0.151949	0.151949	0.0759745	0.0759745
chr20:63942464-63946464	63944464	-	CCGCCCCCCCATCCCGCCCC	NGG	GACCCCCTCCACCCCGCCTC	6	1.21559	0.151949	0	0	0
chr22:20152420-20156420	20154420	-	GGCCTCCTCCACCCCACCCC	NGG	GACCCCCTCCACCCCGCCTC	4	3.8747	0.227924	0	0	0
chr22:39704395-39708395	39706395	+	GTCCCTCCCCACCCCGCCTT	NGG	GACCCCCTCCACCCCGCCTC	4	0.987669	0.0759745	0	0	0
chr22:42993084-42997084	42995084	+	ATGTCCCCCCTCCCCGCCTC	NGG	GACCCCCTCCACCCCGCCTC	6	0.379873	0.0759745	0	0	0
chr22:43286489-43290489	43288489	+	AGCCCCCACCTCCCCGCCTC	NGG	GACCCCCTCCACCCCGCCTC	4	1.06364	0.151949	0	0	0
chr22:47113359-47117359	47115359	+	GCCCCCCACCACCCCACCCC	NGG	GACCCCCTCCACCCCGCCTC	4	1.06364	0.227924	0	0	0
chr22:50444373-50448373	50446373	+	CCCCCCCCCCCCCCCGCCTC	NGG	GACCCCCTCCACCCCGCCTC	4	7.7494	0	0.759745	0.759745	0
chrX:1451455-1455455	1453455	+	GCCCCTCCCCACCCCGCCTG	NGG	GACCCCCTCCACCCCGCCTC	4	1.51949	0	0.0759745	0.0759745	0
chrX:119729520-119733520	119731520	-	GTCCTCCACCACCCCGCCTC	NGG	GACCCCCTCCACCCCGCCTC	3	0.683771	0.0759745	0.0759745	0.0759745	0
chrX:129904664-129908664	129906664	+	TGCCCCCCCCACCCCGCCCC	NGG	GACCCCCTCCACCCCGCCTC	4	1.67144	0	0.227924	0.151949	0.0759745
chrX:150762055-150766055	150764055	+	CTGCCCCCCCACCCCGCCAC	NGG	GACCCCCTCCACCCCGCCTC	5	1.13962	0.0759745	0.0759745	0	0.0759745
chrX:153569670-153573670	153571670	+	GTCCCCCTCCTCCCCACCTC	NGG	GACCCCCTCCACCCCGCCTC	3	0.987669	0.0759745	0	0	0

## Sheet: K562_Vs2_KU
# region string	cut site	Cas9 sense	observed target sequence	PAM	expected target sequence	mismatches	Ctotal	Cspan	Cend	Cproximal	Cdistal
chr1:918956-922956	920956	+	TCTCCTCCCCACCCCACCTC	NGG	GACCCCCTCCACCCCGCCTC	6	11.8502	0.215458	5.7635	3.39346	2.37004
chr1:937957-941957	939957	+	GACCCTGTCCACCCCACCTC	NGG	GACCCCCTCCACCCCGCCTC	3	10.5574	0.161593	4.95553	3.44733	1.50821
chr1:1356892-1360892	1358892	+	TGGCCCCTCCGCCCCACCTC	NGG	GACCCCCTCCACCCCGCCTC	5	3.55505	0.215458	1.13115	0.807967	0.323187
chr1:5415092-5419092	5417092	+	CTGCCTCCTCACCCCGCCTC	NGG	GACCCCCTCCACCCCGCCTC	6	1.88526	0.215458	0.377051	0.215458	0.161593
chr1:11652488-11656488	11654488	+	GACCCGCCCCGCCCCGCCTC	NGG	GACCCCCTCCACCCCGCCTC	3	1.88526	0.0538645	0.430916	0.430916	0
chr1:17051394-17055394	17053394	+	CAACCCCCACCACCCACCTC	NGG	GACCCCCTCCACCCCGCCTC	7	3.01641	0.107729	0.96956	0.538645	0.430916
chr1:17051395-17055395	17053395	+	AACCCCCACCACCCACCTCC	NGG	GACCCCCTCCACCCCGCCTC	6	3.01641	0.107729	1.02342	0.592509	0.430916
chr1:18526055-18530055	18528055	-	CCCCCCCCCCCCCCCCCGCC	NAG	GACCCCCTCCACCCCGCCTC	7	1.77753	0	0	0	0
chr1:24846371-24850371	24848371	-	TTCCCACCCCACCCCACCTA	NGG	GACCCCCTCCACCCCGCCTC	6	2.04685	0.107729	0.269322	0.161593	0.107729
chr1:26694336-26698336	26696336	-	CCCCCCTCCCACCCCGCCCC	NGG	GACCCCCTCCACCCCGCCTC	5	1.6698	0	0.161593	0	0.161593
chr1:50974520-50978520	50976520	-	GACCCCTCCCTCCCCACCTC	NGG	GACCCCCTCCACCCCGCCTC	4	43.1993	0.377051	18.8526	9.91106	8.9415
chr1:77777751-77781751	77779751	-	TCTCCACCCCACCCCGCCCC	NGG	GACCCCCTCCACCCCGCCTC	6	2.26231	0.107729	0.377051	0.269322	0.107729
chr1:112163658-112167658	112165658	+	GCCACCTTCCACCCCACCTC	NGG	GACCCCCTCCACCCCGCCTC	4	2.15458	0.377051	0.161593	0.161593	0
chr1:151057409-151061409	151059409	+	CCTCCCCCACACCCCGCATC	NGG	GACCCCCTCCACCCCGCCTC	6	49.5014	0.323187	18.9064	11.904	7.00238
chr1:178767592-178771592	178769592	-	GGCCCTCTCCACTCCACCTC	NGG	GACCCCCTCCACCCCGCCTC	4	7.21784	0.161593	2.80095	1.6698	1.13115
chr1:237030381-237034381	237032381	-	AACCCCACCCACCCCATCTC	NGG	GACCCCCTCCACCCCGCCTC	5	1.83139	0.107729	0.269322	0.215458	0.0538645
chr2:11557838-11561838	11559838	+	CTCCCTCCCCACCCCACCTC	NGG	GACCCCCTCCACCCCGCCTC	5	7.48716	0.107729	3.07027	1.83139	1.23888
chr2:12602649-12606649	12604649	+	GACACACCCCACCCCACCTC	NGG	GACCCCCTCCACCCCGCCTC	4	91.1925	0.161593	36.4124	21.8151	14.5973
chr2:24632724-24636724	24634724	+	ACCCCCCCCCCCCCCGCCCC	NGG	GACCCCCTCCACCCCGCCTC	5	6.24828	0.107729	2.04685	1.40048	0.646374
chr2:43379399-43383399	43381399	+	TACTCCCCCCACCCAGCCTC	NGG	GACCCCCTCCACCCCGCCTC	4	1.56207	0.0538645	0.377051	0.215458	0.161593
chr2:91744541-91748541	91746541	-	TTCCCCCCCAACCCCACCTC	NGG	GACCCCCTCCACCCCGCCTC	5	1.13115	0.107729	0.215458	0.0538645	0.161593
chr2:128318005-128322005	128320005	-	CTCCCCCCCCACCCCGTCCC	NGG	GACCCCCTCCACCCCGCCTC	5	1.34661	0.0538645	0.377051	0.377051	0
chr2:128484628-128488628	128486628	-	CCCCCCCCCCACCCCGCCCC	NGG	GACCCCCTCCACCCCGCCTC	4	6.14055	0	1.77753	1.45434	0.323187
chr2:153220308-153224308	153222308	-	CCCCCCCCCCCCCCCCCAGC	NAG	GACCCCCTCCACCCCGCCTC	7	1.13115	0	0	0	0
chr2:169714840-169718840	169716840	+	CCACCCCCCCACCCCGCCCC	NGG	GACCCCCTCCACCCCGCCTC	5	6.40987	0.0538645	2.04685	1.99299	0.0538645
chr2:171137813-171141813	171139813	-	ACCCCACCCCACCCCACCCC	NGG	GACCCCCTCCACCCCGCCTC	6	2.37004	0.107729	0.323187	0.269322	0.0538645
chr2:198186888-198190888	198188888	+	TTCCCACTCCACCCCCCTTC	NGG	GACCCCCTCCACCCCGCCTC	5	1.99299	0.0538645	0.754103	0.48478	0.269322
chr2:222864779-222868779	222866779	+	CCCCCCCCCCCCCCCGCCCC	NGG	GACCCCCTCCACCCCGCCTC	5	1.56207	0	0.161593	0.161593	0
chr2:232245619-232249619	232247619	-	CCCCCCCCCCCCCCCCCCCG	NGG	GACCCCCTCCACCCCGCCTC	7	0.915696	0	0	0	0
chr2:241273191-241277191	241275191	+	ATTCCCCCCCACCCCGCCTC	NGG	GACCCCCTCCACCCCGCCTC	4	76.0028	0	30.3796	17.6675	12.712
chr3:13143803-13147803	13145803	-	GGACCCCCCCCCCCCGCCCC	NGG	GACCCCCTCCACCCCGCCTC	5	2.47777	0.107729	0.48478	0.430916	0.0538645
chr3:14896885-14900885	14898885	-	AGTCCCCTCCACCCCTCCTC	NGG	GACCCCCTCCACCCCGCCTC	4	2.04685	0.107729	0.215458	0.215458	0
chr3:15700832-15704832	15702832	+	ACCCCCCACCACCCCACCCC	NGG	GACCCCCTCCACCCCGCCTC	5	2.63936	0.215458	0.161593	0.107729	0.0538645
chr3:31415166-31419166	31417166	-	CTTCCCCCACACCCCGCCCC	NGG	GACCCCCTCCACCCCGCCTC	6	4.25529	0.0538645	1.29275	0.754103	0.538645
chr3:36898780-36902780	36900780	-	GATCCTCCTCCCTCCGCCTC	NGG	GACCCCCTCCACCCCGCCTC	6	1.93912	0.107729	0.161593	0.107729	0.0538645
chr3:38097774-38101774	38099774	-	CCCCACCCCCACCCCGCCCC	NGG	GACCCCCTCCACCCCGCCTC	5	2.4239	0	0.377051	0.215458	0.161593
chr3:49810744-49814744	49812744	-	GACCCCTACCACCCCATCTC	NGG	GACCCCCTCCACCCCGCCTC	4	3.01641	0.161593	1.07729	0.700238	0.377051
chr3:65087983-65091983	65089983	+	CCCCCCCTCCACCCCACTTC	NGG	GACCCCCTCCACCCCGCCTC	4	1.18502	0.0538645	0.161593	0.107729	0.0538645
chr3:140677958-140681958	140679958	+	CAACCCCCCCACCCCGCTTC	NGG	GACCCCCTCCACCCCGCCTC	4	4.95553	0.0538645	1.77753	1.07729	0.700238
chr3:195760349-195764349	195762349	+	CACCACCCCCACCCCGCCCC	NGG	GACCCCCTCCACCCCGCCTC	4	1.13115	0.0538645	0.269322	0.161593	0.107729
chr4:1492530-1496530	1494530	+	AGGCCCCCACACCCCGCCTC	NGG	GACCCCCTCCACCCCGCCTC	5	8.34899	0	3.3396	2.63936	0.700238
chr4:7325819-7329819	7327819	+	GCCCCCCCCAACCCCGCCCC	NGG	GACCCCCTCCACCCCGCCTC	4	1.61593	0.107729	0.161593	0.0538645	0.107729
chr4:8838191-8842191	8840191	-	CATACCCCCCACCCCGCCCC	NGG	GACCCCCTCCACCCCGCCTC	5	5.92509	0.0538645	2.26231	1.77753	0.48478
chr4:38534006-38538006	38536006	+	CTCCCCACCCACCCCGCCTC	NGG	GACCCCCTCCACCCCGCCTC	4	152.383	0.107729	40.0752	23.862	16.2132
chr4:40230434-40234434	40232434	-	AGACCCCTGCCCCCCGCCTC	NGG	GACCCCCTCCACCCCGCCTC	5	3.07027	0.161593	0.592509	0.48478	0.107729
chr4:147813471-147817471	147815471	-	CTCCCCCCGCCCCCCGCCTC	NGG	GACCCCCTCCACCCCGCCTC	5	1.29275	0.0538645	0.161593	0.107729	0.0538645
chr4:159110000-159114000	159112000	+	TCACTCCCCCACCCCACCTC	NGG	GACCCCCTCCACCCCGCCTC	6	2.15458	0.107729	0.377051	0.269322	0.107729
chr5:1178610-1182610	1180610	-	CCACCCCCATCCCCCGCCTC	NGG	GACCCCCTCCACCCCGCCTC	7	1.88526	0.0538645	0.269322	0.107729	0.161593
chr5:6713005-6717005	6715005	+	CTACCCCTCCACCCCGCCTC	NGG	GACCCCCTCCACCCCGCCTC	3	142.041	0	49.0705	26.3397	22.7308
chr5:133522684-133526684	133524684	+	TGCACCCCCCACCCCGCCCC	NGG	GACCCCCTCCACCCCGCCTC	5	3.98597	0.161593	0.861831	0.538645	0.323187
chr5:134175452-134179452	134177452	-	CCCCCACCCCACCCCACCCC	NGG	GACCCCCTCCACCCCGCCTC	6	1.83139	0.0538645	0.161593	0.0538645	0.107729
chr5:139646671-139650671	139648671	+	CTCCCCCCCCTCCCCGCCTC	NGG	GACCCCCTCCACCCCGCCTC	4	37.9206	0	7.48716	0.323187	7.16397
chr5:156892130-156896130	156894130	+	GACCCCACCTACCCCACCTC	NGG	GACCCCCTCCACCCCGCCTC	4	2.31617	0.107729	0.646374	0.538645	0.107729
chr5:171449065-171453065	171451065	+	CCGCCCCCCCACCCCGCCGC	NGG	GACCCCCTCCACCCCGCCTC	5	1.13115	0	0.215458	0.0538645	0.161593
chr5:179906017-179910017	179908017	+	GCCCCCTCAGCCCCGGCCTC	NGG	GACCCCCTCCACCCCGCCTC	7	1.34661	0	0.215458	0.215458	0
chr5:180159301-180163301	180161301	+	GACTCCCTCCGCCCCGCTTC	NAG	GACCCCCTCCACCCCGCCTC	3	2.63936	0.0538645	0.323187	0.215458	0.107729
chr6:14055765-14059765	14057765	-	ACCCCACCCCACCCCACCCC	NGG	GACCCCCTCCACCCCGCCTC	6	2.63936	0.161593	0.323187	0.269322	0.0538645
chr6:14760513-14764513	14762513	-	GGCCCACCCCACCCCGCCCC	NAG	GACCCCCTCCACCCCGCCTC	4	2.53163	0.215458	0.215458	0.107729	0.107729
chr6:26468395-26472395	26470395	+	GACCCCCCCCACCCCACCCC	NGG	GACCCCCTCCACCCCGCCTC	3	2.20844	0.0538645	0.323187	0.161593	0.161593
chr6:26568645-26572645	26570645	+	GACCCCCCCACCCCACCCTC	NGG	GACCCCCTCCACCCCGCCTC	5	7.11011	0.107729	1.50821	0.915696	0.592509
chr6:31493050-31497050	31495050	-	CTCCCCCTCCACCCCACCTC	NAG	GACCCCCTCCACCCCGCCTC	3	2.4239	0.0538645	0.323187	0.107729	0.215458
chr6:36884049-36888049	36886049	-	GCCTCCCCCCACCCAGCCTC	NGG	GACCCCCTCCACCCCGCCTC	4	3.28573	0.161593	0.754103	0.430916	0.323187
chr6:41573711-41577711	41575711	+	GCCACCCCCCACCCCACCCC	NGG	GACCCCCTCCACCCCGCCTC	5	1.45434	0.0538645	0.161593	0.107729	0.0538645
chr6:43367598-43371598	43369598	+	GACACACCCCCCCCCGCCTC	NGG	GACCCCCTCCACCCCGCCTC	4	2.63936	0.0538645	0.48478	0.48478	0
chr6:43768825-43772825	43770825	-	GACCCCCTCCACCCCGCCTC	NGG	GACCCCCTCCACCCCGCCTC	0	203.177	0	36.4662	11.6347	24.8315
chr6:46965107-46969107	46967107	-	CCCCCCCCCCCCCCGCCCAC	NGG	GACCCCCTCCACCCCGCCTC	7	1.93912	0.215458	0.0538645	0.0538645	0
chr6:160129534-160133534	160131534	-	TCAGACCTCCACCCCGCCTC	NGG	GACCCCCTCCACCCCGCCTC	5	5.27872	0.107729	1.88526	1.83139	0.0538645
chr7:5435498-5439498	5437498	-	CTTATCCCCCACCCCACCTC	NGG	GACCCCCTCCACCCCGCCTC	7	1.56207	0.0538645	0.215458	0.161593	0.0538645
chr7:36531159-36535159	36533159	+	ACACCGCTCCACCCCGCTTC	NAG	GACCCCCTCCACCCCGCCTC	5	2.37004	0.0538645	0.323187	0.215458	0.107729
chr7:42943809-42947809	42945809	-	CAACCCCCCTCACCCGCCTC	NGG	GACCCCCTCCACCCCGCCTC	6	5.06326	0	2.47777	1.50821	0.96956
chr7:44211957-44215957	44213957	-	GGCCCACTCCACTCCGTCTC	NGG	GACCCCCTCCACCCCGCCTC	4	1.88526	0.215458	0.161593	0.0538645	0.107729
chr7:45176348-45180348	45178348	+	GCCCCACCCCACTCCACCTC	NGG	GACCCCCTCCACCCCGCCTC	5	2.15458	0.215458	0.430916	0.377051	0.0538645
chr7:50695831-50699831	50697831	+	AACCACCCCCACCCCACCCC	NGG	GACCCCCTCCACCCCGCCTC	5	2.90868	0.377051	1.29275	0.96956	0.323187
chr7:66556186-66560186	66558186	+	CTGCCCCCCCACCCCAACTC	NGG	GACCCCCTCCACCCCGCCTC	6	1.83139	0.107729	0.377051	0.269322	0.107729
chr7:76292736-76296736	76294736	+	CGTCCCCTCTACCCCACCCC	NGG	GACCCCCTCCACCCCGCCTC	6	1.93912	0.161593	0.323187	0.107729	0.215458
chr7:77256166-77260166	77258166	-	ACACCCCCCACCCCCACCTC	NGG	GACCCCCTCCACCCCGCCTC	7	2.58549	0.161593	0.269322	0.215458	0.0538645
chr7:95688365-95692365	95690365	-	GACCCCTCACACCCCGCCCC	NGG	GACCCCCTCCACCCCGCCTC	4	2.85482	0.107729	0.96956	0.592509	0.377051
chr7:100247153-100251153	100249153	-	GCCCCCACCCACCCCACCCC	NGG	GACCCCCTCCACCCCGCCTC	5	2.4239	0.107729	0.161593	0.107729	0.0538645
chr7:100686270-100690270	100688270	-	GGTCCCCTCCTCCCCACCCC	NGG	GACCCCCTCCACCCCGCCTC	5	1.23888	0	0.161593	0.0538645	0.107729
chr7:101505517-101509517	101507517	+	AACCTCCACCTCCCCGCCTC	NGG	GACCCCCTCCACCCCGCCTC	4	2.10071	0.161593	0.161593	0.107729	0.0538645
chr7:105291508-105295508	105293508	+	TCCACCCCCCACCCCGCCCC	NGG	GACCCCCTCCACCCCGCCTC	5	9.96493	0.161593	4.52462	3.87824	0.646374
chr7:123532657-123536657	123534657	-	TCCTCCCCCCCACCCGCCTC	NGG	GACCCCCTCCACCCCGCCTC	6	6.30214	0	1.13115	1.02342	0.107729
chr7:139122129-139126129	139124129	-	TCTCCCCTCCTCCCAGCCTC	NGG	GACCCCCTCCACCCCGCCTC	5	2.15458	0.323187	0.161593	0.107729	0.0538645
chr7:143261325-143265325	143263325	+	GTCCCTACCCACCCCGCCCC	NGG	GACCCCCTCCACCCCGCCTC	5	2.47777	0.0538645	0.161593	0.107729	0.0538645
chr8:18182037-18186037	18184037	-	CCCCCCCACCACCCCGCCCC	NGG	GACCCCCTCCACCCCGCCTC	4	4.30916	0	1.99299	1.29275	0.700238
chr8:140595489-140599489	140597489	+	CACCCCCCCCCCCCCGCCCC	NGG	GACCCCCTCCACCCCGCCTC	4	1.56207	0.0538645	0.215458	0.215458	0
chr8:143738791-143742791	143740791	+	GTACCCCACCACCCCGCCCC	NGG	GACCCCCTCCACCCCGCCTC	4	15.6207	0.107729	7.4333	4.57848	2.85482
chr8:144052965-144056965	144054965	-	ACCCCCCCCCCACCCCGCTC	NGG	GACCCCCTCCACCCCGCCTC	7	1.02342	0.0538645	0.215458	0.215458	0
chr9:14005446-14009446	14007446	-	CCCCCCCCCCCCCCCCCCGT	NGG	GACCCCCTCCACCCCGCCTC	7	1.13115	0.0538645	0	0	0
chr9:27336876-27340876	27338876	+	GACCCCTCCCACCCCGACTC	NGG	GACCCCCTCCACCCCGCCTC	3	14.0048	0	6.30214	3.98597	2.31617
chr9:33200626-33204626	33202626	+	GTCCCCTCCCTCCCCGCCTC	NGG	GACCCCCTCCACCCCGCCTC	4	1.29275	0.161593	0.215458	0.107729	0.107729
chr9:37463367-37467367	37465367	+	CCCCCCTCCCACCCCGCCTC	NAG	GACCCCCTCCACCCCGCCTC	4	4.57848	0.0538645	0.377051	0.323187	0.0538645
chr9:97968303-97972303	97970303	+	TCCCCCCACCACCCCACCCC	NGG	GACCCCCTCCACCCCGCCTC	5	2.31617	0	0.323187	0.107729	0.215458
chr9:100835367-100839367	100837367	-	ACACCCCCCCACCCCGCCTC	NGG	GACCCCCTCCACCCCGCCTC	4	35.6044	0.269322	15.0282	11.0961	3.93211
chr9:123373902-123377902	123375902	-	CACTCCCCCCACCCCGCCCC	NGG	GACCCCCTCCACCCCGCCTC	4	38.4592	0.161593	16.8596	11.3654	5.49418
chr9:127762614-127766614	127764614	+	CATCTCCCCCACCCCACCTC	NGG	GACCCCCTCCACCCCGCCTC	5	1.72366	0	0.215458	0.0538645	0.161593
chr9:127898807-127902807	127900807	+	CCCCCACCCCACCCCGCCTC	NAG	GACCCCCTCCACCCCGCCTC	4	2.4239	0	0.915696	0.861831	0.0538645
chr9:128942303-128946303	128944303	-	AGCCAACCCCACCCCGCCTC	NGG	GACCCCCTCCACCCCGCCTC	5	2.85482	0.107729	0.592509	0.48478	0.107729
chr9:133570195-133574195	133572195	+	CCCACCCCCCACCCCGCCCC	NGG	GACCCCCTCCACCCCGCCTC	5	1.77753	0	0.430916	0.430916	0
chr9:136544395-136548395	136546395	-	CGCCCTCCCCATTCCGCCCC	NGG	GACCCCCTCCACCCCGCCTC	7	20.1453	0	10.4497	6.14055	4.30916
chr9:137366993-137370993	137368993	-	AAGCCCCCCCACCCCGCCCC	NGG	GACCCCCTCCACCCCGCCTC	4	3.178	0	0.269322	0.269322	0
chr10:44062636-44066636	44064636	+	CACTCCCCACACCCCACCTC	NGG	GACCCCCTCCACCCCGCCTC	5	1.34661	0	0.269322	0.107729	0.161593
chr10:70776461-70780461	70778461	+	CAGTCCCCCCACCCCACCTC	NGG	GACCCCCTCCACCCCGCCTC	5	29.0868	0.161593	14.5434	7.86421	6.67919
chr10:77720015-77724015	77722015	-	ACTCCCACCCACCCCACCTC	NGG	GACCCCCTCCACCCCGCCTC	6	2.31617	0.161593	0.538645	0.430916	0.107729
chr10:100967499-100971499	100969499	+	CCCCCCCCCCGCCCCGCCTC	NAG	GACCCCCTCCACCCCGCCTC	4	1.29275	0	0.161593	0.161593	0
chr10:101059760-101063760	101061760	+	CTACCCCCACTCCCCGCCTC	NGG	GACCCCCTCCACCCCGCCTC	6	4.57848	0	1.56207	0.861831	0.700238
chr10:114532497-114536497	114534497	-	CCCCACCCCCACCCCGCCTC	NGG	GACCCCCTCCACCCCGCCTC	4	15.6746	0	7.54103	5.49418	2.04685
chr10:132141141-132145141	132143141	-	AGCCCCCCCCACCCCGACTC	NGG	GACCCCCTCCACCCCGCCTC	4	2.20844	0.107729	0.700238	0.592509	0.107729
chr10:133334443-133338443	133336443	+	CGCCCTCCCCACCCCGCCTC	NGG	GACCCCCTCCACCCCGCCTC	4	58.9277	0	19.1757	12.7659	6.40987
chr11:372667-376667	374667	-	AGGCCCCCCCGCCCCGCCTC	NGG	GACCCCCTCCACCCCGCCTC	5	20.7917	0	10.8268	10.8268	0
chr11:1546491-1550491	1548491	+	CTCCTCCCTCCACCCGCCTC	NGG	GACCCCCTCCACCCCGCCTC	7	1.45434	0.0538645	0.269322	0.161593	0.107729
chr11:2663019-2667019	2665019	-	CTCACCCCCCACCCCACCTC	NGG	GACCCCCTCCACCCCGCCTC	5	17.6675	0.0538645	7.75648	4.25529	3.50119
chr11:12285387-12289387	12287387	+	ATCCCCCTCCACCCCACCCC	NGG	GACCCCCTCCACCCCGCCTC	4	4.0937	0.161593	0.96956	0.592509	0.377051
chr11:13924823-13928823	13926823	+	TACCCCCCCCACCCCGCCAC	NGG	GACCCCCTCCACCCCGCCTC	3	2.47777	0.161593	0.754103	0.592509	0.161593
chr11:31793935-31797935	31795935	-	GGGCCCCTCCACCCCGCCTC	NGG	GACCCCCTCCACCCCGCCTC	2	88.4455	0.0538645	34.6887	21.3842	13.3045
chr11:32160939-32164939	32162939	-	CACCCCCCGCACCCCGCCCC	NGG	GACCCCCTCCACCCCGCCTC	4	2.69322	0	0.48478	0.430916	0.0538645
chr11:45772505-45776505	45774505	-	ATCCCTCTCCACCCCACCCC	NGG	GACCCCCTCCACCCCGCCTC	5	1.72366	0.107729	0.161593	0.107729	0.0538645
chr11:46118304-46122304	46120304	-	CATCCCCCCCACCCCACCCC	NGG	GACCCCCTCCACCCCGCCTC	5	3.87824	0	1.13115	1.13115	0
chr11:61551967-61555967	61553967	-	CACCCCCTCCCCTCCGCCTC	NGG	GACCCCCTCCACCCCGCCTC	3	2.74709	0	0.592509	0.269322	0.323187
chr11:63621618-63625618	63623618	-	GACACCTTCCACCCCGTCTC	NGG	GACCCCCTCCACCCCGCCTC	3	13.0352	0.0538645	5.92509	3.87824	2.04685
chr11:65710298-65714298	65712298	-	GGCTCCCTCCGCCCCGCCCC	NGG	GACCCCCTCCACCCCGCCTC	4	3.01641	0.161593	0.592509	0.377051	0.215458
chr11:67582052-67586052	67584052	-	CTGCCCCCCCTCCCCGCCCC	NGG	GACCCCCTCCACCCCGCCTC	6	2.04685	0	0.538645	0.269322	0.269322
chr11:72235760-72239760	72237760	+	GCTTCCCTCCACCCCGCATC	NGG	GACCCCCTCCACCCCGCCTC	4	22.2999	0.107729	9.21082	5.65577	3.55505
chr11:72748159-72752159	72750159	-	TGTCCCCTCTACCCCGCTTC	NGG	GACCCCCTCCACCCCGCCTC	5	1.45434	0	0.215458	0.107729	0.107729
chr11:76782745-76786745	76784745	-	CACCCCCCCCCCCCCACCTC	NGG	GACCCCCTCCACCCCGCCTC	4	59.0893	0.107729	20.8455	15.7284	5.11712
chr11:83720557-83724557	83722557	-	GTCACTCCCCACCCCGCCTC	NGG	GACCCCCTCCACCCCGCCTC	4	2.31617	0.161593	0.592509	0.430916	0.161593
chr11:133905562-133909562	133907562	+	TCTCCCCTCCACCCCGCCCT	NGG	GACCCCCTCCACCCCGCCTC	5	1.77753	0.107729	0.377051	0.323187	0.0538645
chr12:25870162-25874162	25872162	-	CATTCCCCCCACCCCACCTC	NGG	GACCCCCTCCACCCCGCCTC	5	10.5036	0.161593	5.06326	3.93211	1.13115
chr12:31657415-31661415	31659415	+	GATCGACTCCACCCCGCCTC	NGG	GACCCCCTCCACCCCGCCTC	3	3.87824	0.161593	0.915696	0.646374	0.269322
chr12:57085446-57089446	57087446	-	GACCCCTCCCCCCCCACCTC	NGG	GACCCCCTCCACCCCGCCTC	4	3.178	0.0538645	0.96956	0.430916	0.538645
chr12:64596902-64600902	64598902	+	CCCTCCCCCCACCCCACATC	NGG	GACCCCCTCCACCCCGCCTC	6	1.34661	0.107729	0.269322	0.215458	0.0538645
chr12:105657931-105661931	105659931	+	TCCCCCTCCACCCCAGCCTC	NGG	GACCCCCTCCACCCCGCCTC	7	1.40048	0.161593	0.215458	0.215458	0
chr12:123407125-123411125	123409125	+	TTCCCCCCCAACCCCACCTC	NGG	GACCCCCTCCACCCCGCCTC	5	1.72366	0.107729	0.377051	0.107729	0.269322
chr12:132708562-132712562	132710562	+	CCGCCCCTGCACCCAGCCTC	NGG	GACCCCCTCCACCCCGCCTC	5	1.50821	0.161593	0.323187	0.215458	0.107729
chr13:26050104-26054104	26052104	+	TCCCCCCCACCCCCGACCTC	NGG	GACCCCCTCCACCCCGCCTC	7	8.24126	0	4.03983	3.71665	0.323187
chr13:99892735-99896735	99894735	-	CCCCCCCCCCCCCCCGCCTC	NGG	GACCCCCTCCACCCCGCCTC	4	22.4076	0	8.9415	7.70262	1.23888
chr13:106713490-106717490	106715490	+	TCTCCCCTGTACCCCGCCTC	NGG	GACCCCCTCCACCCCGCCTC	5	0.807967	0.107729	0.323187	0.269322	0.0538645
chr14:74630019-74634019	74632019	+	CCTCACCCCCACCCCACCTC	NGG	GACCCCCTCCACCCCGCCTC	6	2.53163	0.0538645	1.13115	0.430916	0.700238
chr14:89934977-89938977	89936977	+	GTCCCCTCCCACCCCGCCTC	NAG	GACCCCCTCCACCCCGCCTC	3	1.99299	0	0.215458	0.215458	0
chr15:32991906-32995906	32993906	-	GACCCCCCCCACCCCGCCCC	NGG	GACCCCCTCCACCCCGCCTC	2	8.51059	0.0538645	3.98597	3.12414	0.861831
chr15:78563383-78567383	78565383	-	TCCCCACCCCGCCCCGCCTC	NGG	GACCCCCTCCACCCCGCCTC	5	1.99299	0.0538645	0.430916	0.377051	0.0538645
chr16:1368595-1372595	1370595	-	AACCCCCGTCTCCCCACCTC	NGG	GACCCCCTCCACCCCGCCTC	5	2.04685	0.0538645	0.807967	0.323187	0.48478
chr16:1916767-1920767	1918767	+	TTCCCCCCCCACCCCACTCC	NGG	GACCCCCTCCACCCCGCCTC	6	1.29275	0	0.215458	0.107729	0.107729
chr16:56927517-56931517	56929517	-	TGCCCCCCCCACCCCACCTC	NGG	GACCCCCTCCACCCCGCCTC	4	49.663	0	20.3069	12.9813	7.32557
chr16:67253544-67257544	67255544	+	AGGCCCTCCCACCCCGCATC	NGG	GACCCCCTCCACCCCGCCTC	6	1.56207	0	0.323187	0.161593	0.161593
chr16:69130808-69134808	69132808	-	AGTAGCCCCCACCCCGCCTC	NGG	GACCCCCTCCACCCCGCCTC	6	2.74709	0.0538645	1.07729	0.592509	0.48478
chr16:82698976-82702976	82700976	+	CCCCCCCCCCCCCCCGCCCC	NGG	GACCCCCTCCACCCCGCCTC	5	3.98597	0.0538645	0.754103	0.754103	0
chr16:85302600-85306600	85304600	-	ATGCCCCACCCCCCCGCCCC	NGG	GACCCCCTCCACCCCGCCTC	6	2.96255	0.0538645	0.48478	0.430916	0.0538645
chr17:4453457-4457457	4455457	-	TACCCCCCACACCCCGCCTC	NGG	GACCCCCTCCACCCCGCCTC	3	32.4264	0	15.1359	8.72604	6.40987
chr17:7242161-7246161	7244161	+	TTTCCCCCCCACCCCAACTC	NGG	GACCCCCTCCACCCCGCCTC	6	1.34661	0.0538645	0.430916	0.215458	0.215458
chr17:16284119-16288119	16286119	-	GCCACCCCTCCACCCACCTC	NGG	GACCCCCTCCACCCCGCCTC	7	1.93912	0.161593	0.323187	0.323187	0
chr17:17049538-17053538	17051538	-	CTCCCCCGCCACCCCGCCCC	NGG	GACCCCCTCCACCCCGCCTC	4	7.00238	0.107729	3.77051	2.53163	1.23888
chr17:41886504-41890504	41888504	-	TGCCCCTCCCACCCCGCCTC	NGG	GACCCCCTCCACCCCGCCTC	4	63.8294	0.215458	25.2624	14.4895	10.7729
chr17:44567058-44571058	44569058	-	CCCCCCCCCCCCCCCCCCCG	NAG	GACCCCCTCCACCCCGCCTC	7	1.23888	0	0	0	0
chr17:48024481-48028481	48026481	-	AACCTCCCCCACCCCACCCC	NGG	GACCCCCTCCACCCCGCCTC	5	2.10071	0.107729	0.377051	0.269322	0.107729
chr17:50545417-50549417	50547417	+	CCCTTCCCCCACCCCACCTC	NGG	GACCCCCTCCACCCCGCCTC	6	1.72366	0	0.269322	0.269322	0
chr17:57661168-57665168	57663168	-	CCGCCCCTCCACCCCGCCAC	NGG	GACCCCCTCCACCCCGCCTC	4	4.79394	0	1.07729	0.430916	0.646374
chr17:60325507-60329507	60327507	+	CGCCCACCCCACCCCACCTC	NGG	GACCCCCTCCACCCCGCCTC	5	6.89465	0	3.178	2.58549	0.592509
chr17:64087694-64091694	64089694	-	ACTCCCCTCCACCCCGGCTC	NGG	GACCCCCTCCACCCCGCCTC	4	4.41689	0.215458	1.93912	1.13115	0.807967
chr17:81921277-81925277	81923277	+	CACCCCCCCCCCCCCGCCCC	NGG	GACCCCCTCCACCCCGCCTC	4	3.82438	0.0538645	0.754103	0.754103	0
chr18:23777595-23781595	23779595	-	GCCCCCACCCACCCCGCCTC	NGG	GACCCCCTCCACCCCGCCTC	3	96.2558	0.107729	33.2882	18.9603	14.3279
chr19:1026251-1030251	1028251	-	ACCCCACCCCACCCCGTCTC	NGG	GACCCCCTCCACCCCGCCTC	5	4.41689	0.0538645	1.83139	1.13115	0.700238
chr19:1492331-1496331	1494331	+	CCTGCCCCCCACCCCGCCCC	NGG	GACCCCCTCCACCCCGCCTC	6	2.74709	0.269322	0.700238	0.48478	0.215458
chr19:3552988-3556988	3554988	-	TCACCCCTCTTCCCCGCCTC	NGG	GACCCCCTCCACCCCGCCTC	5	2.10071	0.323187	0.48478	0.269322	0.215458
chr19:13009374-13013374	13011374	+	GCCCCCCACCACCCCACCTC	NGG	GACCCCCTCCACCCCGCCTC	3	23.5388	0.107729	11.3115	6.5176	4.79394
chr19:14030163-14034163	14032163	-	GAGCTCCCCCACCCCGCCCC	NGG	GACCCCCTCCACCCCGCCTC	4	6.89465	0.0538645	2.96255	2.10071	0.861831
chr19:18520673-18524673	18522673	-	AGTCCCATCCACCCCGCCTA	NGG	GACCCCCTCCACCCCGCCTC	5	2.85482	0	0.96956	0.700238	0.269322
chr19:42300649-42304649	42302649	-	TTCTCCCTCCTCCCCGCCTC	NGG	GACCCCCTCCACCCCGCCTC	4	7.91808	0.161593	3.178	2.74709	0.430916
chr19:44888678-44892678	44890678	-	CCGGGCCCCCACCCCACCTC	NGG	GACCCCCTCCACCCCGCCTC	7	2.90868	0.48478	0.538645	0.269322	0.269322
chr19:45446796-45450796	45448796	+	AAGACCCCCCACCCCGCCCC	NGG	GACCCCCTCCACCCCGCCTC	5	2.80095	0.269322	0.48478	0.377051	0.107729
chr19:51410265-51414265	51412265	-	AACACCCCCCACCCCACCCC	NGG	GACCCCCTCCACCCCGCCTC	5	2.69322	0.0538645	0.323187	0.269322	0.0538645
chr20:10931313-10935313	10933313	-	CCACCCCCCCACCCCGCCCC	NGG	GACCCCCTCCACCCCGCCTC	5	1.61593	0	0.592509	0.48478	0.107729
chr20:37360730-37364730	37362730	-	AGACCCCCCCACCCCACCCC	NGG	GACCCCCTCCACCCCGCCTC	6	1.34661	0.107729	0.215458	0.161593	0.0538645
chr20:63942464-63946464	63944464	-	CCGCCCCCCCATCCCGCCCC	NGG	GACCCCCTCCACCCCGCCTC	6	1.83139	0.0538645	0.430916	0.269322	0.161593
chr22:20152420-20156420	20154420	-	GGCCTCCTCCACCCCACCCC	NGG	GACCCCCTCCACCCCGCCTC	4	4.47075	0.269322	0.215458	0	0.215458
chr22:39704395-39708395	39706395	+	GTCCCTCCCCACCCCGCCTT	NGG	GACCCCCTCCACCCCGCCTC	4	1.6698	0.0538645	0.538645	0.269322	0.269322
chr22:42993084-42997084	42995084	+	ATGTCCCCCCTCCCCGCCTC	NGG	GACCCCCTCCACCCCGCCTC	6	1.18502	0.0538645	0.215458	0.161593	0.0538645
chr22:43286489-43290489	43288489	+	AGCCCCCACCTCCCCGCCTC	NGG	GACCCCCTCCACCCCGCCTC	4	1.77753	0	0.377051	0.269322	0.107729
chr22:47113359-47117359	47115359	+	GCCCCCCACCACCCCACCCC	NGG	GACCCCCTCCACCCCGCCTC	4	1.93912	0.0538645	0.807967	0.48478	0.323187
chr22:50444373-50448373	50446373	+	CCCCCCCCCCCCCCCGCCTC	NGG	GACCCCCTCCACCCCGCCTC	4	65.6608	0	18.1523	15.7823	2.37004
chrX:1451455-1455455	1453455	+	GCCCCTCCCCACCCCGCCTG	NGG	GACCCCCTCCACCCCGCCTC	4	1.02342	0	0.323187	0.323187	0
chrX:119729520-119733520	119731520	-	GTCCTCCACCACCCCGCCTC	NGG	GACCCCCTCCACCCCGCCTC	3	2.96255	0.107729	1.29275	0.96956	0.323187
chrX:129904664-129908664	129906664	+	TGCCCCCCCCACCCCGCCCC	NGG	GACCCCCTCCACCCCGCCTC	4	4.68621	0	1.77753	1.34661	0.430916
chrX:150762055-150766055	150764055	+	CTGCCCCCCCACCCCGCCAC	NGG	GACCCCCTCCACCCCGCCTC	5	10.0188	0.0538645	4.52462	2.58549	1.93912
chrX:153569670-153573670	153571670	+	GTCCCCCTCCTCCCCACCTC	NGG	GACCCCCTCCACCCCGCCTC	3	7.11011	0	3.01641	1.83139	1.18502

## Sheet: K562_Fs2_nD
# region string	cut site	Cas9 sense	observed target sequence	PAM	expected target sequence	mismatches	Ctotal	Cspan	Cend	Cproximal	Cdistal
chr1:73761029-73765029	73763029	+	ACTGCAAAATGGATTCCATG	NGG	GCTGCAGAAGGGATTCCATG	3	1.54651	0.118962	0	0	0
chr1:219317424-219321424	219319424	+	ACTGCTGAGAGGATTCCATG	NGG	GCTGCAGAAGGGATTCCATG	4	1.54651	0	0	0	0
chr2:102068626-102072626	102070626	-	GAAGCAGAAAGAATTCCATG	NGG	GCTGCAGAAGGGATTCCATG	4	2.4982	0.237924	0	0	0
chr3:15168060-15172060	15170060	+	GCTGCAAAAAGGATTCCAGG	NGG	GCTGCAGAAGGGATTCCATG	3	2.73613	0.356886	0.118962	0.118962	0
chr3:65858696-65862696	65860696	+	GCTGCTGAACAGATTCCATG	NGG	GCTGCAGAAGGGATTCCATG	3	1.18962	0.118962	0	0	0
chr6:27762849-27766849	27764849	-	GACGCAGAAGGGACTCCATG	NGG	GCTGCAGAAGGGATTCCATG	3	2.73613	0	0.118962	0.118962	0
chr6:134025330-134029330	134027330	-	GCTGAAGAAGGAATTTCATG	NGG	GCTGCAGAAGGGATTCCATG	3	1.54651	0.118962	0	0	0
chr6:136468275-136472275	136470275	+	GTTGCAGCAAGAATTCCATG	NGG	GCTGCAGAAGGGATTCCATG	4	2.61717	0.356886	0	0	0
chr8:124206479-124210479	124208479	+	CAAGCAGAAGGGATTCCACA	NGG	GCTGCAGAAGGGATTCCATG	5	1.30858	0.118962	0	0	0
chr11:22623808-22627808	22625808	+	GCTGCAGAAGGGATTCCATG	NGG	GCTGCAGAAGGGATTCCATG	0	73.5186	1.90339	13.9186	6.18603	7.73254
chr11:43922870-43926870	43924870	+	GCTGGAGGAAGGATTCCATG	NGG	GCTGCAGAAGGGATTCCATG	3	1.54651	0	0	0	0
chr11:66840238-66844238	66842238	-	TGTGAAGAAGGGTTTCCATG	NGG	GCTGCAGAAGGGATTCCATG	4	1.78443	0.356886	0	0	0
chr17:59419391-59423391	59421391	-	GGTACAGAAGGGCTTCCATG	NGG	GCTGCAGAAGGGATTCCATG	3	1.66547	0	0.118962	0	0.118962
chr20:45326655-45330655	45328655	-	GCCACAGAAGGGATTCTATG	NAG	GCTGCAGAAGGGATTCCATG	3	1.42754	0	0	0	0
chr22:36554954-36558954	36556954	-	GCTGCAGAAGGGATTCCAAG	NGG	GCTGCAGAAGGGATTCCATG	1	4.87745	0	0.951697	0.832735	0.118962

## Sheet: K562_Fs2_KU
# region string	cut site	Cas9 sense	observed target sequence	PAM	expected target sequence	mismatches	Ctotal	Cspan	Cend	Cproximal	Cdistal
chr1:73761029-73765029	73763029	+	ACTGCAAAATGGATTCCATG	NGG	GCTGCAGAAGGGATTCCATG	3	3.15443	0	0.525738	0.394304	0.131435
chr1:219317424-219321424	219319424	+	ACTGCTGAGAGGATTCCATG	NGG	GCTGCAGAAGGGATTCCATG	4	2.23439	0.262869	0.657173	0.525738	0.131435
chr2:102068626-102072626	102070626	-	GAAGCAGAAAGAATTCCATG	NGG	GCTGCAGAAGGGATTCCATG	4	2.76013	0.131435	0.525738	0.525738	0
chr3:15168060-15172060	15170060	+	GCTGCAAAAAGGATTCCAGG	NGG	GCTGCAGAAGGGATTCCATG	3	9.06899	0.131435	2.76013	1.31435	1.44578
chr3:65858696-65862696	65860696	+	GCTGCTGAACAGATTCCATG	NGG	GCTGCAGAAGGGATTCCATG	3	1.84008	0	0.788608	0.525738	0.262869
chr6:27762849-27766849	27764849	-	GACGCAGAAGGGACTCCATG	NGG	GCTGCAGAAGGGATTCCATG	3	33.253	0.131435	16.4293	9.8576	6.57173
chr6:134025330-134029330	134027330	-	GCTGAAGAAGGAATTTCATG	NGG	GCTGCAGAAGGGATTCCATG	3	3.023	0	0.525738	0.394304	0.131435
chr6:136468275-136472275	136470275	+	GTTGCAGCAAGAATTCCATG	NGG	GCTGCAGAAGGGATTCCATG	4	2.49726	0.131435	0.657173	0.262869	0.394304
chr8:124206479-124210479	124208479	+	CAAGCAGAAGGGATTCCACA	NGG	GCTGCAGAAGGGATTCCATG	5	2.23439	0	0.394304	0.262869	0.131435
chr11:22623808-22627808	22625808	+	GCTGCAGAAGGGATTCCATG	NGG	GCTGCAGAAGGGATTCCATG	0	418.751	0.262869	140.372	60.9857	79.3865
chr11:43922870-43926870	43924870	+	GCTGGAGGAAGGATTCCATG	NGG	GCTGCAGAAGGGATTCCATG	3	7.36034	0	3.8116	2.36582	1.44578
chr11:66840238-66844238	66842238	-	TGTGAAGAAGGGTTTCCATG	NGG	GCTGCAGAAGGGATTCCATG	4	5.12595	0.131435	1.97152	1.31435	0.657173
chr17:59419391-59423391	59421391	-	GGTACAGAAGGGCTTCCATG	NGG	GCTGCAGAAGGGATTCCATG	3	13.5378	0	6.57173	3.15443	3.4173
chr20:45326655-45330655	45328655	-	GCCACAGAAGGGATTCTATG	NAG	GCTGCAGAAGGGATTCCATG	3	2.76013	0	0.394304	0.262869	0.131435
chr22:36554954-36558954	36556954	-	GCTGCAGAAGGGATTCCAAG	NGG	GCTGCAGAAGGGATTCCATG	1	72.1576	0.131435	30.4928	19.058	11.4348

## Sheet: Shift_K562_Fs2_nD
# region string	cut site	Cas9 sense	observed target sequence	PAM	expected target sequence	mismatches	Ctotal	Cspan	Cend	Cproximal	Cdistal
chr1:74236712-74240712	74238712	+	ACTGCAAAATGGATTCCATG	NGG	GCTGCAGAAGGGATTCCATG	3	1.18977	0	0	0	0
chr1:219500766-219504766	219502766	+	ACTGCTGAGAGGATTCCATG	NGG	GCTGCAGAAGGGATTCCATG	4	2.14158	0.237954	0	0	0
chr2:102695086-102699086	102697086	-	GAAGCAGAAAGAATTCCATG	NGG	GCTGCAGAAGGGATTCCATG	4	1.66568	0	0	0	0
chr3:15219567-15223567	15221567	+	GCTGCAAAAAGGATTCCAGG	NGG	GCTGCAGAAGGGATTCCATG	3	1.18977	0.237954	0	0	0
chr3:65854371-65858371	65856371	+	GCTGCTGAACAGATTCCATG	NGG	GCTGCAGAAGGGATTCCATG	3	0.475907	0.118977	0	0	0
chr6:27740628-27744628	27742628	-	GACGCAGAAGGGACTCCATG	NGG	GCTGCAGAAGGGATTCCATG	3	2.97442	0.118977	0	0	0
chr6:134356468-134360468	134358468	-	GCTGAAGAAGGAATTTCATG	NGG	GCTGCAGAAGGGATTCCATG	3	2.14158	0	0	0	0
chr6:136799413-136803413	136801413	+	GTTGCAGCAAGAATTCCATG	NGG	GCTGCAGAAGGGATTCCATG	4	2.14158	0	0	0	0
chr8:125228720-125232720	125230720	+	CAAGCAGAAGGGATTCCACA	NGG	GCTGCAGAAGGGATTCCATG	5	1.66568	0	0	0	0
chr11:22655354-22659354	22657354	+	GCTGCAGAAGGGATTCCATG	NGG	GCTGCAGAAGGGATTCCATG	0	2.14158	0	0	0	0
chr11:43954420-43958420	43956420	+	GCTGGAGGAAGGATTCCATG	NGG	GCTGCAGAAGGGATTCCATG	3	1.42772	0.118977	0	0	0
chr11:66617709-66621709	66619709	-	TGTGAAGAAGGGTTTCCATG	NGG	GCTGCAGAAGGGATTCCATG	4	1.5467	0	0	0	0
chr17:57506752-57510752	57508752	-	GGTACAGAAGGGCTTCCATG	NGG	GCTGCAGAAGGGATTCCATG	3	1.5467	0.118977	0	0	0
chr20:43965295-43969295	43967295	-	GCCACAGAAGGGATTCTATG	NAG	GCTGCAGAAGGGATTCCATG	3	2.37954	0.118977	0	0	0
chr22:36961001-36965001	36963001	-	GCTGCAGAAGGGATTCCAAG	NGG	GCTGCAGAAGGGATTCCATG	1	0.832838	0	0	0	0

## Sheet: Shift_K562_Fs2_KU
# region string	cut site	Cas9 sense	observed target sequence	PAM	expected target sequence	mismatches	Ctotal	Cspan	Cend	Cproximal	Cdistal
chr1:74236712-74240712	74238712	+	ACTGCAAAATGGATTCCATG	NGG	GCTGCAGAAGGGATTCCATG	3	1.05169	0	0	0	0
chr1:219500766-219504766	219502766	+	ACTGCTGAGAGGATTCCATG	NGG	GCTGCAGAAGGGATTCCATG	4	1.57754	0.262923	0	0	0
chr2:102695086-102699086	102697086	-	GAAGCAGAAAGAATTCCATG	NGG	GCTGCAGAAGGGATTCCATG	4	1.05169	0	0	0	0
chr3:15219567-15223567	15221567	+	GCTGCAAAAAGGATTCCAGG	NGG	GCTGCAGAAGGGATTCCATG	3	1.97192	0	0	0	0
chr3:65854371-65858371	65856371	+	GCTGCTGAACAGATTCCATG	NGG	GCTGCAGAAGGGATTCCATG	3	0.394384	0	0	0	0
chr6:27740628-27744628	27742628	-	GACGCAGAAGGGACTCCATG	NGG	GCTGCAGAAGGGATTCCATG	3	1.57754	0.262923	0	0	0
chr6:134356468-134360468	134358468	-	GCTGAAGAAGGAATTTCATG	NGG	GCTGCAGAAGGGATTCCATG	3	0.920229	0.131461	0	0	0
chr6:136799413-136803413	136801413	+	GTTGCAGCAAGAATTCCATG	NGG	GCTGCAGAAGGGATTCCATG	4	2.10338	0	0	0	0
chr8:125228720-125232720	125230720	+	CAAGCAGAAGGGATTCCACA	NGG	GCTGCAGAAGGGATTCCATG	5	1.18315	0	0	0	0
chr11:22655354-22659354	22657354	+	GCTGCAGAAGGGATTCCATG	NGG	GCTGCAGAAGGGATTCCATG	0	1.57754	0	0	0	0
chr11:43954420-43958420	43956420	+	GCTGGAGGAAGGATTCCATG	NGG	GCTGCAGAAGGGATTCCATG	3	1.57754	0.131461	0	0	0
chr11:66617709-66621709	66619709	-	TGTGAAGAAGGGTTTCCATG	NGG	GCTGCAGAAGGGATTCCATG	4	1.709	0.131461	0	0	0
chr17:57506752-57510752	57508752	-	GGTACAGAAGGGCTTCCATG	NGG	GCTGCAGAAGGGATTCCATG	3	2.62923	0.131461	0.131461	0	0.131461
chr20:43965295-43969295	43967295	-	GCCACAGAAGGGATTCTATG	NAG	GCTGCAGAAGGGATTCCATG	3	2.23484	0.131461	0	0	0
chr22:36961001-36965001	36963001	-	GCTGCAGAAGGGATTCCAAG	NGG	GCTGCAGAAGGGATTCCATG	1	0.788768	0.131461	0	0	0

## Sheet: Shift_K562_Vs2_nD
# region string	cut site	Cas9 sense	observed target sequence	PAM	expected target sequence	mismatches	Ctotal	Cspan	Cend	Cproximal	Cdistal
chr1:864336-868336	866336	+	TCTCCTCCCCACCCCACCTC	NGG	GACCCCCTCCACCCCGCCTC	6	1.21558	0	0	0	0
chr1:883337-887337	885337	+	GACCCTGTCCACCCCACCTC	NGG	GACCCCCTCCACCCCGCCTC	3	1.67142	0	0	0	0
chr1:1302272-1306272	1304272	+	TGGCCCCTCCGCCCCACCTC	NGG	GACCCCCTCCACCCCGCCTC	5	1.97531	0.0759736	0	0	0
chr1:5485152-5489152	5487152	+	CTGCCTCCTCACCCCGCCTC	NGG	GACCCCCTCCACCCCGCCTC	6	1.89934	0.227921	0	0	0
chr1:11722545-11726545	11724545	+	GACCCGCCCCGCCCCGCCTC	NGG	GACCCCCTCCACCCCGCCTC	3	1.1396	0	0	0	0
chr1:17387889-17391889	17389889	+	CAACCCCCACCACCCACCTC	NGG	GACCCCCTCCACCCCGCCTC	7	1.74739	0.227921	0	0	0
chr1:17387890-17391890	17389890	+	AACCCCCACCACCCACCTCC	NGG	GACCCCCTCCACCCCGCCTC	6	1.74739	0.227921	0	0	0
chr1:18862549-18866549	18864549	-	CCCCCCCCCCCCCCCCCGCC	NAG	GACCCCCTCCACCCCGCCTC	7	1.82337	0.151947	0	0	0
chr1:25182862-25186862	25184862	-	TTCCCACCCCACCCCACCTA	NGG	GACCCCCTCCACCCCGCCTC	6	1.4435	0.227921	0	0	0
chr1:27030827-27034827	27032827	-	CCCCCCTCCCACCCCGCCCC	NGG	GACCCCCTCCACCCCGCCTC	5	1.51947	0.0759736	0	0	0
chr1:51450192-51454192	51452192	-	GACCCCTCCCTCCCCACCTC	NGG	GACCCCCTCCACCCCGCCTC	4	2.12726	0.151947	0.0759736	0.0759736	0
chr1:78253436-78257436	78255436	-	TCTCCACCCCACCCCGCCCC	NGG	GACCCCCTCCACCCCGCCTC	6	1.67142	0.0759736	0	0	0
chr1:112716280-112720280	112718280	+	GCCACCTTCCACCCCACCTC	NGG	GACCCCCTCCACCCCGCCTC	4	1.51947	0.227921	0	0	0
chr1:151039885-151043885	151041885	+	CCTCCCCCACACCCCGCATC	NGG	GACCCCCTCCACCCCGCCTC	6	1.74739	0.151947	0	0	0
chr1:178746727-178750727	178748727	-	GGCCCTCTCCACTCCACCTC	NGG	GACCCCCTCCACCCCGCCTC	4	1.29155	0.227921	0	0	0
chr1:237203681-237207681	237205681	-	AACCCCACCCACCCCATCTC	NGG	GACCCCCTCCACCCCGCCTC	5	1.1396	0	0	0	0
chr2:11707964-11711964	11709964	+	CTCCCTCCCCACCCCACCTC	NGG	GACCCCCTCCACCCCGCCTC	5	1.4435	0	0	0	0
chr2:12752775-12756775	12754775	+	GACACACCCCACCCCACCTC	NGG	GACCCCCTCCACCCCGCCTC	4	1.51947	0.379868	0	0	0
chr2:24865593-24869593	24867593	+	ACCCCCCCCCCCCCCGCCCC	NGG	GACCCCCTCCACCCCGCCTC	5	1.36752	0.0759736	0	0	0
chr2:43616538-43620538	43618538	+	TACTCCCCCCACCCAGCCTC	NGG	GACCCCCTCCACCCCGCCTC	4	1.59545	0.0759736	0.0759736	0.0759736	0
chr2:91942567-91946567	91944567	-	TTCCCCCCCAACCCCACCTC	NGG	GACCCCCTCCACCCCGCCTC	5	0.835709	0	0	0	0
chr2:129085579-129089579	129087579	-	CTCCCCCCCCACCCCGTCCC	NGG	GACCCCCTCCACCCCGCCTC	5	1.51947	0.151947	0	0	0
chr2:129252202-129256202	129254202	-	CCCCCCCCCCACCCCGCCCC	NGG	GACCCCCTCCACCCCGCCTC	4	1.51947	0.0759736	0	0	0
chr2:154086822-154090822	154088822	-	CCCCCCCCCCCCCCCCCAGC	NAG	GACCCCCTCCACCCCGCCTC	7	1.97531	0.227921	0	0	0
chr2:170581350-170585350	170583350	+	CCACCCCCCCACCCCGCCCC	NGG	GACCCCCTCCACCCCGCCTC	5	1.97531	0.303894	0	0	0
chr2:172004323-172008323	172006323	-	ACCCCACCCCACCCCACCCC	NGG	GACCCCCTCCACCCCGCCTC	6	2.35518	0.151947	0	0	0
chr2:199061612-199065612	199063612	+	TTCCCACTCCACCCCCCTTC	NGG	GACCCCCTCCACCCCGCCTC	5	0.455841	0	0	0	0
chr2:223739497-223743497	223741497	+	CCCCCCCCCCCCCCCGCCCC	NGG	GACCCCCTCCACCCCGCCTC	5	0.683762	0	0	0	0
chr2:242222606-242226606	242224606	+	ATTCCCCCCCACCCCGCCTC	NGG	GACCCCCTCCACCCCGCCTC	4	1.4435	0	0	0	0
chr3:13195303-13199303	13197303	-	GGACCCCCCCCCCCCGCCCC	NGG	GACCCCCTCCACCCCGCCTC	5	1.29155	0	0	0	0
chr3:14948392-14952392	14950392	-	AGTCCCCTCCACCCCTCCTC	NGG	GACCCCCTCCACCCCGCCTC	4	2.20323	0.303894	0	0	0
chr3:15752339-15756339	15754339	+	ACCCCCCACCACCCCACCCC	NGG	GACCCCCTCCACCCCGCCTC	5	1.21558	0.0759736	0	0	0
chr3:31466658-31470658	31468658	-	CTTCCCCCACACCCCGCCCC	NGG	GACCCCCTCCACCCCGCCTC	6	1.21558	0	0	0	0
chr3:36950271-36954271	36952271	-	GATCCTCCTCCCTCCGCCTC	NGG	GACCCCCTCCACCCCGCCTC	6	2.12726	0.0759736	0	0	0
chr3:38149265-38153265	38151265	-	CCCCACCCCCACCCCGCCCC	NGG	GACCCCCTCCACCCCGCCTC	5	2.43115	0.151947	0	0	0
chr3:49858177-49862177	49860177	-	GACCCCTACCACCCCATCTC	NGG	GACCCCCTCCACCCCGCCTC	4	0.607789	0.0759736	0	0	0
chr3:65083658-65087658	65085658	+	CCCCCCCTCCACCCCACTTC	NGG	GACCCCCTCCACCCCGCCTC	4	0.987657	0.151947	0	0	0
chr3:140406800-140410800	140408800	+	CAACCCCCCCACCCCGCTTC	NGG	GACCCCCTCCACCCCGCCTC	4	0.835709	0.0759736	0	0	0
chr3:195497220-195501220	195499220	+	CACCACCCCCACCCCGCCCC	NGG	GACCCCCTCCACCCCGCCTC	4	0.379868	0	0	0	0
chr4:1504257-1508257	1506257	+	AGGCCCCCACACCCCGCCTC	NGG	GACCCCCTCCACCCCGCCTC	5	1.36752	0.0759736	0	0	0
chr4:7337546-7341546	7339546	+	GCCCCCCCCAACCCCGCCCC	NGG	GACCCCCTCCACCCCGCCTC	4	0.683762	0.151947	0	0	0
chr4:8849917-8853917	8851917	-	CATACCCCCCACCCCGCCCC	NGG	GACCCCCTCCACCCCGCCTC	5	1.36752	0.0759736	0	0	0
chr4:38545627-38549627	38547627	+	CTCCCCACCCACCCCGCCTC	NGG	GACCCCCTCCACCCCGCCTC	4	1.4435	0	0	0	0
chr4:40242054-40246054	40244054	-	AGACCCCTGCCCCCCGCCTC	NGG	GACCCCCTCCACCCCGCCTC	5	1.29155	0	0	0	0
chr4:148744622-148748622	148746622	-	CTCCCCCCGCCCCCCGCCTC	NGG	GACCCCCTCCACCCCGCCTC	5	1.67142	0.0759736	0	0	0
chr4:160041152-160045152	160043152	+	TCACTCCCCCACCCCACCTC	NGG	GACCCCCTCCACCCCGCCTC	6	1.21558	0	0	0	0
chr5:1188725-1192725	1190725	-	CCACCCCCATCCCCCGCCTC	NGG	GACCCCCTCCACCCCGCCTC	7	1.36752	0.151947	0	0	0
chr5:6723118-6727118	6725118	+	CTACCCCTCCACCCCGCCTC	NGG	GACCCCCTCCACCCCGCCTC	3	1.89934	0	0	0	0
chr5:132868375-132872375	132870375	+	TGCACCCCCCACCCCGCCCC	NGG	GACCCCCTCCACCCCGCCTC	5	1.51947	0.0759736	0	0	0
chr5:133521143-133525143	133523143	-	CCCCCACCCCACCCCACCCC	NGG	GACCCCCTCCACCCCGCCTC	6	1.1396	0	0	0	0
chr5:139036256-139040256	139038256	+	CTCCCCCCCCTCCCCGCCTC	NGG	GACCCCCTCCACCCCGCCTC	4	2.05129	0.151947	0	0	0
chr5:156329141-156333141	156331141	+	GACCCCACCTACCCCACCTC	NGG	GACCCCCTCCACCCCGCCTC	4	1.21558	0	0	0	0
chr5:170886069-170890069	170888069	+	CCGCCCCCCCACCCCGCCGC	NGG	GACCCCCTCCACCCCGCCTC	5	1.36752	0.227921	0	0	0
chr5:179343017-179347017	179345017	+	GCCCCCTCAGCCCCGGCCTC	NGG	GACCCCCTCCACCCCGCCTC	7	1.97531	0.151947	0	0	0
chr5:179596301-179600301	179598301	+	GACTCCCTCCGCCCCGCTTC	NAG	GACCCCCTCCACCCCGCCTC	3	1.51947	0.151947	0	0	0
chr6:14065996-14069996	14067996	-	ACCCCACCCCACCCCACCCC	NGG	GACCCCCTCCACCCCGCCTC	6	1.29155	0.0759736	0	0	0
chr6:14770744-14774744	14772744	-	GGCCCACCCCACCCCGCCCC	NAG	GACCCCCTCCACCCCGCCTC	4	1.21558	0.151947	0	0	0
chr6:26478623-26482623	26480623	+	GACCCCCCCCACCCCACCCC	NGG	GACCCCCTCCACCCCGCCTC	3	2.05129	0.0759736	0	0	0
chr6:26578873-26582873	26580873	+	GACCCCCCCACCCCACCCTC	NGG	GACCCCCTCCACCCCGCCTC	5	2.50713	0.0759736	0	0	0
chr6:31470827-31474827	31472827	-	CTCCCCCTCCACCCCACCTC	NAG	GACCCCCTCCACCCCGCCTC	3	1.51947	0.0759736	0	0	0
chr6:36861825-36865825	36863825	-	GCCTCCCCCCACCCAGCCTC	NGG	GACCCCCTCCACCCCGCCTC	4	1.4435	0.0759736	0	0	0
chr6:41551449-41555449	41553449	+	GCCACCCCCCACCCCACCCC	NGG	GACCCCCTCCACCCCGCCTC	5	1.36752	0.303894	0	0	0
chr6:43345336-43349336	43347336	+	GACACACCCCCCCCCGCCTC	NGG	GACCCCCTCCACCCCGCCTC	4	2.65908	0.379868	0.0759736	0.0759736	0
chr6:43746562-43750562	43748562	-	GACCCCCTCCACCCCGCCTC	NGG	GACCCCCTCCACCCCGCCTC	0	3.03894	0.379868	0	0	0
chr6:46942844-46946844	46944844	-	CCCCCCCCCCCCCCGCCCAC	NGG	GACCCCCTCCACCCCGCCTC	7	1.89934	0.0759736	0.0759736	0.0759736	0
chr6:160560566-160564566	160562566	-	TCAGACCTCCACCCCGCCTC	NGG	GACCCCCTCCACCCCGCCTC	5	1.59545	0	0	0	0
chr7:5485129-5489129	5487129	-	CTTATCCCCCACCCCACCTC	NGG	GACCCCCTCCACCCCGCCTC	7	1.1396	0	0	0	0
chr7:36580765-36584765	36582765	+	ACACCGCTCCACCCCGCTTC	NAG	GACCCCCTCCACCCCGCCTC	5	2.05129	0.303894	0	0	0
chr7:42993408-42997408	42995408	-	CAACCCCCCTCACCCGCCTC	NGG	GACCCCCTCCACCCCGCCTC	6	1.4435	0	0	0	0
chr7:44261556-44265556	44263556	-	GGCCCACTCCACTCCGTCTC	NGG	GACCCCCTCCACCCCGCCTC	4	1.29155	0	0	0	0
chr7:45225947-45229947	45227947	+	GCCCCACCCCACTCCACCTC	NGG	GACCCCCTCCACCCCGCCTC	5	1.29155	0.0759736	0	0	0
chr7:50773528-50777528	50775528	+	AACCACCCCCACCCCACCCC	NGG	GACCCCCTCCACCCCGCCTC	5	1.06363	0.151947	0	0	0
chr7:66031173-66035173	66033173	+	CTGCCCCCCCACCCCAACTC	NGG	GACCCCCTCCACCCCGCCTC	6	2.27921	0.303894	0	0	0
chr7:75932053-75936053	75934053	+	CGTCCCCTCTACCCCACCCC	NGG	GACCCCCTCCACCCCGCCTC	6	1.59545	0.151947	0	0	0
chr7:76895483-76899483	76897483	-	ACACCCCCCACCCCCACCTC	NGG	GACCCCCTCCACCCCGCCTC	7	2.65908	0.0759736	0	0	0
chr7:95327677-95331677	95329677	-	GACCCCTCACACCCCGCCCC	NGG	GACCCCCTCCACCCCGCCTC	4	1.74739	0.227921	0	0	0
chr7:99854776-99858776	99856776	-	GCCCCCACCCACCCCACCCC	NGG	GACCCCCTCCACCCCGCCTC	5	1.4435	0	0	0	0
chr7:100293893-100297893	100295893	-	GGTCCCCTCCTCCCCACCCC	NGG	GACCCCCTCCACCCCGCCTC	5	1.67142	0.227921	0	0	0
chr7:101158798-101162798	101160798	+	AACCTCCACCTCCCCGCCTC	NGG	GACCCCCTCCACCCCGCCTC	4	1.4435	0.151947	0	0	0
chr7:104941955-104945955	104943955	+	TCCACCCCCCACCCCGCCCC	NGG	GACCCCCTCCACCCCGCCTC	5	2.81102	0.151947	0	0	0
chr7:123182711-123186711	123184711	-	TCCTCCCCCCCACCCGCCTC	NGG	GACCCCCTCCACCCCGCCTC	6	1.36752	0.0759736	0	0	0
chr7:138816875-138820875	138818875	-	TCTCCCCTCCTCCCAGCCTC	NGG	GACCCCCTCCACCCCGCCTC	5	2.65908	0.227921	0	0	0
chr7:142968418-142972418	142970418	+	GTCCCTACCCACCCCGCCCC	NGG	GACCCCCTCCACCCCGCCTC	5	2.65908	0.303894	0.151947	0	0.151947
chr8:18049546-18053546	18051546	-	CCCCCCCACCACCCCGCCCC	NGG	GACCCCCTCCACCCCGCCTC	4	1.36752	0.0759736	0	0	0
chr8:141615588-141619588	141617588	+	CACCCCCCCCCCCCCGCCCC	NGG	GACCCCCTCCACCCCGCCTC	4	1.4435	0	0	0	0
chr8:144830961-144834961	144832961	+	GTACCCCACCACCCCGCCCC	NGG	GACCCCCTCCACCCCGCCTC	4	1.4435	0.227921	0	0	0
chr8:145117868-145121868	145119868	-	ACCCCCCCCCCACCCCGCTC	NGG	GACCCCCTCCACCCCGCCTC	7	1.82337	0.151947	0	0	0
chr9:27346874-27350874	27348874	+	GACCCCTCCCACCCCGACTC	NGG	GACCCCCTCCACCCCGCCTC	3	0.455841	0	0	0	0
chr9:33210624-33214624	33212624	+	GTCCCCTCCCTCCCCGCCTC	NGG	GACCCCCTCCACCCCGCCTC	4	0.379868	0	0	0	0
chr9:37473364-37477364	37475364	+	CCCCCCTCCCACCCCGCCTC	NAG	GACCCCCTCCACCCCGCCTC	4	2.5831	0.151947	0	0	0
chr9:100740585-100744585	100742585	+	TCCCCCCACCACCCCACCCC	NGG	GACCCCCTCCACCCCGCCTC	5	2.20323	0	0	0	0
chr9:103607649-103611649	103609649	-	ACACCCCCCCACCCCGCCTC	NGG	GACCCCCTCCACCCCGCCTC	4	1.06363	0	0.0759736	0	0.0759736
chr9:126146181-126150181	126148181	-	CACTCCCCCCACCCCGCCCC	NGG	GACCCCCTCCACCCCGCCTC	4	1.59545	0	0	0	0
chr9:130534893-130538893	130536893	+	CATCTCCCCCACCCCACCTC	NGG	GACCCCCTCCACCCCGCCTC	5	2.12726	0.151947	0	0	0
chr9:130671086-130675086	130673086	+	CCCCCACCCCACCCCGCCTC	NAG	GACCCCCTCCACCCCGCCTC	4	2.12726	0	0	0	0
chr9:131714582-131718582	131716582	-	AGCCAACCCCACCCCGCCTC	NGG	GACCCCCTCCACCCCGCCTC	5	1.67142	0.227921	0	0	0
chr9:139448847-139452847	139450847	-	CGCCCTCCCCATTCCGCCCC	NGG	GACCCCCTCCACCCCGCCTC	7	1.1396	0.0759736	0	0	0
chr9:140271445-140275445	140273445	-	AAGCCCCCCCACCCCGCCCC	NGG	GACCCCCTCCACCCCGCCTC	4	0.683762	0	0	0	0
chr10:44568084-44572084	44570084	+	CACTCCCCACACCCCACCTC	NGG	GACCCCCTCCACCCCGCCTC	5	1.21558	0.0759736	0	0	0
chr10:72546217-72550217	72548217	+	CAGTCCCCCCACCCCACCTC	NGG	GACCCCCTCCACCCCGCCTC	5	2.35518	0.0759736	0	0	0
chr10:79489773-79493773	79491773	-	ACTCCCACCCACCCCACCTC	NGG	GACCCCCTCCACCCCGCCTC	6	1.51947	0.151947	0	0	0
chr10:102737256-102741256	102739256	+	CCCCCCCCCCGCCCCGCCTC	NAG	GACCCCCTCCACCCCGCCTC	4	0.835709	0.151947	0	0	0
chr10:102829517-102833517	102831517	+	CTACCCCCACTCCCCGCCTC	NGG	GACCCCCTCCACCCCGCCTC	6	0.531815	0	0	0	0
chr10:116302256-116306256	116304256	-	CCCCACCCCCACCCCGCCTC	NGG	GACCCCCTCCACCCCGCCTC	4	0.607789	0	0	0	0
chr10:133964645-133968645	133966645	-	AGCCCCCCCCACCCCGACTC	NGG	GACCCCCTCCACCCCGCCTC	4	0.531815	0	0	0	0
chr10:135157947-135161947	135159947	+	CGCCCTCCCCACCCCGCCTC	NGG	GACCCCCTCCACCCCGCCTC	4	0.987657	0.227921	0	0	0
chr11:382667-386667	384667	-	AGGCCCCCCCGCCCCGCCTC	NGG	GACCCCCTCCACCCCGCCTC	5	1.06363	0.0759736	0	0	0
chr11:1577721-1581721	1579721	+	CTCCTCCCTCCACCCGCCTC	NGG	GACCCCCTCCACCCCGCCTC	7	0.987657	0.0759736	0	0	0
chr11:2694249-2698249	2696249	-	CTCACCCCCCACCCCACCTC	NGG	GACCCCCTCCACCCCGCCTC	5	1.74739	0.0759736	0	0	0
chr11:12316934-12320934	12318934	+	ATCCCCCTCCACCCCACCCC	NGG	GACCCCCTCCACCCCGCCTC	4	2.35518	0.227921	0	0	0
chr11:13956370-13960370	13958370	+	TACCCCCCCCACCCCGCCAC	NGG	GACCCCCTCCACCCCGCCTC	3	1.06363	0.151947	0	0	0
chr11:31825483-31829483	31827483	-	GGGCCCCTCCACCCCGCCTC	NGG	GACCCCCTCCACCCCGCCTC	2	1.4435	0.151947	0	0	0
chr11:32192485-32196485	32194485	-	CACCCCCCGCACCCCGCCCC	NGG	GACCCCCTCCACCCCGCCTC	4	1.29155	0	0	0	0
chr11:45804056-45808056	45806056	-	ATCCCTCTCCACCCCACCCC	NGG	GACCCCCTCCACCCCGCCTC	5	1.97531	0.227921	0	0	0
chr11:46149855-46153855	46151855	-	CATCCCCCCCACCCCACCCC	NGG	GACCCCCTCCACCCCGCCTC	5	2.12726	0	0	0	0
chr11:61329439-61333439	61331439	-	CACCCCCTCCCCTCCGCCTC	NGG	GACCCCCTCCACCCCGCCTC	3	1.51947	0.227921	0	0	0
chr11:63399090-63403090	63401090	-	GACACCTTCCACCCCGTCTC	NGG	GACCCCCTCCACCCCGCCTC	3	1.4435	0.151947	0	0	0
chr11:65487769-65491769	65489769	-	GGCTCCCTCCGCCCCGCCCC	NGG	GACCCCCTCCACCCCGCCTC	4	1.51947	0.0759736	0.0759736	0.0759736	0
chr11:67359523-67363523	67361523	-	CTGCCCCCCCTCCCCGCCCC	NGG	GACCCCCTCCACCCCGCCTC	6	1.4435	0.227921	0	0	0
chr11:71956804-71960804	71958804	+	GCTTCCCTCCACCCCGCATC	NGG	GACCCCCTCCACCCCGCCTC	4	1.21558	0	0	0	0
chr11:72469204-72473204	72471204	-	TGTCCCCTCTACCCCGCTTC	NGG	GACCCCCTCCACCCCGCCTC	5	1.59545	0.0759736	0	0	0
chr11:76503789-76507789	76505789	-	CACCCCCCCCCCCCCACCTC	NGG	GACCCCCTCCACCCCGCCTC	4	1.74739	0	0	0	0
chr11:83441600-83445600	83443600	-	GTCACTCCCCACCCCGCCTC	NGG	GACCCCCTCCACCCCGCCTC	4	0.911683	0	0	0	0
chr11:133785457-133789457	133787457	+	TCTCCCCTCCACCCCGCCCT	NGG	GACCCCCTCCACCCCGCCTC	5	0.607789	0	0	0	0
chr12:26033095-26037095	26035095	-	CATTCCCCCCACCCCACCTC	NGG	GACCCCCTCCACCCCGCCTC	5	1.06363	0.151947	0	0	0
chr12:31820349-31824349	31822349	+	GATCGACTCCACCCCGCCTC	NGG	GACCCCCTCCACCCCGCCTC	3	0.987657	0.0759736	0.0759736	0	0.0759736
chr12:57489229-57493229	57491229	-	GACCCCTCCCCCCCCACCTC	NGG	GACCCCCTCCACCCCGCCTC	4	2.12726	0	0.0759736	0.0759736	0
chr12:65000682-65004682	65002682	+	CCCTCCCCCCACCCCACATC	NGG	GACCCCCTCCACCCCGCCTC	6	1.4435	0.0759736	0	0	0
chr12:106061709-106065709	106063709	+	TCCCCCTCCACCCCAGCCTC	NGG	GACCCCCTCCACCCCGCCTC	7	1.21558	0.0759736	0	0	0
chr12:123901672-123905672	123903672	+	TTCCCCCCCAACCCCACCTC	NGG	GACCCCCTCCACCCCGCCTC	5	2.43115	0.151947	0	0	0
chr12:133295148-133299148	133297148	+	CCGCCCCTGCACCCAGCCTC	NGG	GACCCCCTCCACCCCGCCTC	5	1.4435	0	0.0759736	0.0759736	0
chr13:26634242-26638242	26636242	+	TCCCCCCCACCCCCGACCTC	NGG	GACCCCCTCCACCCCGCCTC	7	0.683762	0	0	0	0
chr13:100554989-100558989	100556989	-	CCCCCCCCCCCCCCCGCCTC	NGG	GACCCCCTCCACCCCGCCTC	4	0.607789	0	0	0	0
chr13:107375838-107379838	107377838	+	TCTCCCCTGTACCCCGCCTC	NGG	GACCCCCTCCACCCCGCCTC	5	1.1396	0.227921	0	0	0
chr14:75106722-75110722	75108722	+	CCTCACCCCCACCCCACCTC	NGG	GACCCCCTCCACCCCGCCTC	6	1.36752	0.0759736	0	0	0
chr14:90411321-90415321	90413321	+	GTCCCCTCCCACCCCGCCTC	NAG	GACCCCCTCCACCCCGCCTC	3	0.683762	0	0	0	0
chr15:33294107-33298107	33296107	-	GACCCCCCCCACCCCGCCCC	NGG	GACCCCCTCCACCCCGCCTC	2	0.987657	0.0759736	0	0	0
chr15:78865725-78869725	78867725	-	TCCCCACCCCGCCCCGCCTC	NGG	GACCCCCTCCACCCCGCCTC	5	1.4435	0.0759736	0	0	0
chr16:1428596-1432596	1430596	-	AACCCCCGTCTCCCCACCTC	NGG	GACCCCCTCCACCCCGCCTC	5	1.51947	0.151947	0	0	0
chr16:1976768-1980768	1978768	+	TTCCCCCCCCACCCCACTCC	NGG	GACCCCCTCCACCCCGCCTC	6	1.51947	0.0759736	0	0	0
chr16:56971429-56975429	56973429	-	TGCCCCCCCCACCCCACCTC	NGG	GACCCCCTCCACCCCGCCTC	4	0.683762	0	0	0	0
chr16:67297447-67301447	67299447	+	AGGCCCTCCCACCCCGCATC	NGG	GACCCCCTCCACCCCGCCTC	6	1.29155	0	0	0	0
chr16:69174711-69178711	69176711	-	AGTAGCCCCCACCCCGCCTC	NGG	GACCCCCTCCACCCCGCCTC	6	1.59545	0.151947	0	0	0
chr16:82742581-82746581	82744581	+	CCCCCCCCCCCCCCCGCCCC	NGG	GACCCCCTCCACCCCGCCTC	5	2.27921	0.151947	0	0	0
chr16:85346206-85350206	85348206	-	ATGCCCCACCCCCCCGCCCC	NGG	GACCCCCTCCACCCCGCCTC	6	1.74739	0.151947	0	0	0
chr17:4366752-4370752	4368752	-	TACCCCCCACACCCCGCCTC	NGG	GACCCCCTCCACCCCGCCTC	3	0.835709	0	0	0	0
chr17:7155480-7159480	7157480	+	TTTCCCCCCCACCCCAACTC	NGG	GACCCCCTCCACCCCGCCTC	6	0.683762	0	0	0	0
chr17:16197433-16201433	16199433	-	GCCACCCCTCCACCCACCTC	NGG	GACCCCCTCCACCCCGCCTC	7	1.1396	0.0759736	0	0	0
chr17:16962852-16966852	16964852	-	CTCCCCCGCCACCCCGCCCC	NGG	GACCCCCTCCACCCCGCCTC	4	0.531815	0	0	0	0
chr17:40052757-40056757	40054757	-	TGCCCCTCCCACCCCGCCTC	NGG	GACCCCCTCCACCCCGCCTC	4	1.97531	0.151947	0	0	0
chr17:42654426-42658426	42656426	-	CCCCCCCCCCCCCCCCCCCG	NAG	GACCCCCTCCACCCCGCCTC	7	1.4435	0.0759736	0	0	0
chr17:46111847-46115847	46113847	-	AACCTCCCCCACCCCACCCC	NGG	GACCCCCTCCACCCCGCCTC	5	0.911683	0	0	0	0
chr17:48632778-48636778	48634778	+	CCCTTCCCCCACCCCACCTC	NGG	GACCCCCTCCACCCCGCCTC	6	1.97531	0.227921	0	0	0
chr17:55748529-55752529	55750529	-	CCGCCCCTCCACCCCGCCAC	NGG	GACCCCCTCCACCCCGCCTC	4	1.4435	0.151947	0	0	0
chr17:58412868-58416868	58414868	+	CGCCCACCCCACCCCACCTC	NGG	GACCCCCTCCACCCCGCCTC	5	1.21558	0	0	0	0
chr17:62175054-62179054	62177054	-	ACTCCCCTCCACCCCGGCTC	NGG	GACCCCCTCCACCCCGCCTC	4	1.51947	0	0	0	0
chr17:79889153-79893153	79891153	+	CACCCCCCCCCCCCCGCCCC	NGG	GACCCCCTCCACCCCGCCTC	4	1.97531	0.151947	0	0	0
chr18:21367559-21371559	21369559	-	GCCCCCACCCACCCCGCCTC	NGG	GACCCCCTCCACCCCGCCTC	3	1.1396	0	0	0	0
chr19:1036250-1040250	1038250	-	ACCCCACCCCACCCCGTCTC	NGG	GACCCCCTCCACCCCGCCTC	5	1.89934	0.0759736	0	0	0
chr19:1502330-1506330	1504330	+	CCTGCCCCCCACCCCGCCCC	NGG	GACCCCCTCCACCCCGCCTC	6	1.67142	0.151947	0.0759736	0.0759736	0
chr19:3562986-3566986	3564986	-	TCACCCCTCTTCCCCGCCTC	NGG	GACCCCCTCCACCCCGCCTC	5	1.97531	0.0759736	0.0759736	0.0759736	0
chr19:13130188-13134188	13132188	+	GCCCCCCACCACCCCACCTC	NGG	GACCCCCTCCACCCCGCCTC	3	2.43115	0.303894	0	0	0
chr19:14150975-14154975	14152975	-	GAGCTCCCCCACCCCGCCCC	NGG	GACCCCCTCCACCCCGCCTC	4	1.4435	0.151947	0	0	0
chr19:18641483-18645483	18643483	-	AGTCCCATCCACCCCGCCTA	NGG	GACCCCCTCCACCCCGCCTC	5	1.06363	0.151947	0	0	0
chr19:42814801-42818801	42816801	-	TTCTCCCTCCTCCCCGCCTC	NGG	GACCCCCTCCACCCCGCCTC	4	1.59545	0.0759736	0	0	0
chr19:45401935-45405935	45403935	-	CCGGGCCCCCACCCCACCTC	NGG	GACCCCCTCCACCCCGCCTC	7	2.12726	0.151947	0	0	0
chr19:45960054-45964054	45962054	+	AAGACCCCCCACCCCGCCCC	NGG	GACCCCCTCCACCCCGCCTC	5	1.97531	0.151947	0	0	0
chr19:51923519-51927519	51925519	-	AACACCCCCCACCCCACCCC	NGG	GACCCCCTCCACCCCGCCTC	5	1.29155	0.0759736	0	0	0
chr20:10921961-10925961	10923961	-	CCACCCCCCCACCCCGCCCC	NGG	GACCCCCTCCACCCCGCCTC	5	1.06363	0.0759736	0	0	0
chr20:35999133-36003133	36001133	-	AGACCCCCCCACCCCACCCC	NGG	GACCCCCTCCACCCCGCCTC	6	0.987657	0.0759736	0	0	0
chr20:62583817-62587817	62585817	-	CCGCCCCCCCATCCCGCCCC	NGG	GACCCCCTCCACCCCGCCTC	6	1.89934	0.303894	0	0	0
chr22:20149943-20153943	20151943	-	GGCCTCCTCCACCCCACCCC	NGG	GACCCCCTCCACCCCGCCTC	4	1.59545	0.0759736	0	0	0
chr22:40110400-40114400	40112400	+	GTCCCTCCCCACCCCGCCTT	NGG	GACCCCCTCCACCCCGCCTC	4	0.683762	0.0759736	0	0	0
chr22:43399090-43403090	43401090	+	ATGTCCCCCCTCCCCGCCTC	NGG	GACCCCCTCCACCCCGCCTC	6	1.1396	0	0	0	0
chr22:43692495-43696495	43694495	+	AGCCCCCACCTCCCCGCCTC	NGG	GACCCCCTCCACCCCGCCTC	4	1.21558	0.0759736	0	0	0
chr22:47519255-47523255	47521255	+	GCCCCCCACCACCCCACCCC	NGG	GACCCCCTCCACCCCGCCTC	4	0.911683	0.0759736	0	0	0
chr22:50892802-50896802	50894802	+	CCCCCCCCCCCCCCCGCCTC	NGG	GACCCCCTCCACCCCGCCTC	4	0.987657	0	0	0	0
chrX:118873483-118877483	118875483	-	GTCCTCCACCACCCCGCCTC	NGG	GACCCCCTCCACCCCGCCTC	3	0.835709	0.0759736	0	0	0
chrX:129048640-129052640	129050640	+	TGCCCCCCCCACCCCGCCCC	NGG	GACCCCCTCCACCCCGCCTC	4	1.36752	0	0	0	0
chrX:149940528-149944528	149942528	+	CTGCCCCCCCACCCCGCCAC	NGG	GACCCCCTCCACCCCGCCTC	5	0.759736	0	0	0	0
chrX:152845128-152849128	152847128	+	GTCCCCCTCCTCCCCACCTC	NGG	GACCCCCTCCACCCCGCCTC	3	0.911683	0.0759736	0	0	0

[truncated: 1 more sheets: Shift_K562_Vs2_KU]
