# Supplementary material for: Improving the sensitivity of in vivo CRISPR off-target detection with DISCOVER-Seq+
Source: Nat Methods. 2023 Apr 6;20(5):706–13. doi: 10.1038/s41592-023-01840-z (PMC10172116; doi:10.1038/s41592-023-01840-z)
Supplement: Source Data Fig. 4 — Source data for Fig. 4. [file 41592_2023_1840_MOESM7_ESM.xlsx]

## Sheet: Fig. 4b
	no Cas9		+ Cas9, no drug
ON	100	54386	48387	48752	0.00183871	0.992513													AVG		STD
	99	92984	88438	88998	0.0010647	0.993708													- Cas9	+ Cas9	- Cas9	+ Cas9	t-test
	136	123161	101444	102260	0.00110425	0.99202												ON	0.133588	99.2747	0.0435907	0.0867675	6.13481e-13
					0.00133588	0.992747	6.13481e-13											OFF0	0.0393254	13.5214	0.00228309	0.272396	1.11006e-07
					0.000435907	0.000867675				no Cas9		+ Cas9, no drug						OFF1	0.134654	0.292104	0.0259429	0.0235436	0.00146872
OFF0	15	40875	7330	53039	0.000366972	0.1382			OFF7	7	31905	50	62033	0.000219401	0.000806023			OFF2	0.0699302	0.428365	0.0246839	0.0424617	0.000225538
	20	49431	12336	92846	0.000404604	0.132865				22	57015	41	81927	0.000385863	0.000500446			OFF3	0.073502	0.107167	0.0068237	0.0232117	0.0735453
	15	36748	8194	60887	0.000408185	0.134577				23	75353	26	43026	0.00030523	0.000604286			OFF4	0.0752619	0.156321	0.0118134	0.0189477	0.00326778
					0.000393254	0.135214	1.11006e-07							0.000303498	0.000636918	0.0306116		OFF5	0.0251379	0.0661106	0.00943286	0.0175851	0.0236648
					2.28309e-05	0.00272396								8.32445e-05	0.00015538			OFF7	0.0303498	0.0636918	0.00832445	0.015538	0.0306116
OFF1	68	64763	202	70470	0.00104998	0.00286647			OFF8	67	56583	46	51069	0.0011841	0.000900742			OFF8	0.0964434	0.0846005	0.0229574	0.00679682	0.43988
	137	93952	232	85367	0.00145819	0.00271768				98	99684	35	40353	0.000983107	0.000867346			OFF9	0.0501613	0.0358062	0.0078681	0.00981863	0.119333
	147	95987	310	97516	0.00153146	0.00317897				69	95029	51	66240	0.000726094	0.000769928			OFF10	0.0798568	0.087897	0.0116399	0.016206	0.523656
					0.00134654	0.00292104	0.00146872							0.000964434	0.000846005	0.43988		OFF11	0.0496895	0.0592667	0.00416464	0.0061828	0.0900877
					0.000259429	0.000235436								0.000229574	6.79682e-05			OFF12	0.0445209	0.047085	0.00893417	0.00692776	0.714478
OFF2	22	52897	281	58986	0.000415903	0.00476384			OFF9	23	52273	24	57497	0.000439998	0.000417413
	69	79555	357	86454	0.000867324	0.00412936				55	93182	50	121346	0.000590243	0.000412045
	82	100653	471	119007	0.00081468	0.00395775				25	52676	13	53120	0.000474599	0.000244729
					0.000699302	0.00428365	0.000225538							0.000501613	0.000358062	0.119333
					0.000246839	0.000424617								7.8681e-05	9.81863e-05
OFF3	86	119172	56	66820	0.000721646	0.000838072			OFF10	207	240367	67	68941	0.000861183	0.000971845
	51	75616	101	93982	0.00067446	0.00107467				58	66647	39	40073	0.000870257	0.000973224
	67	82823	131	100593	0.000808954	0.00130228				47	70755	55	79498	0.000664264	0.000691841
					0.00073502	0.00107167	0.0735453							0.000798568	0.00087897	0.523656
					6.8237e-05	0.000232117								0.000116399	0.00016206
OFF4	47	74709	100	74362	0.000629108	0.00134477			OFF11	51	97771	46	70128	0.000521627	0.000655943
	65	85053	141	84851	0.000764229	0.00166174				42	80731	37	69497	0.000520246	0.000532397
	73	84440	145	86149	0.000864519	0.00168313				30	66843	63	106841	0.000448813	0.000589661
					0.000752619	0.00156321	0.00326778							0.000496895	0.000592667	0.0900877
					0.000118134	0.000189477								4.16464e-05	6.1828e-05
OFF5	10	36843	24	42406	0.000271422	0.000565958			OFF12	13	37808	32	77727	0.000343843	0.000411697			2.6	5						2.6	1.7
	24	71840	25	45181	0.000334076	0.00055333				37	77197	33	72721	0.000479293	0.000453789
	6	40366	30	34721	0.00014864	0.00086403				60	117075	64	116988	0.000512492	0.000547065
					0.000251379	0.000661106	0.0236648							0.000445209	0.00047085	0.714478
					9.43286e-05	0.000175851								8.93417e-05	6.92776e-05
	ON			OFF0
	0.00183871	0.0010647	0.00110425	0.000366972	0.000404604	0.000408185
	0.992513	0.993708	0.99202	0.1382	0.132865	0.134577
	OFF1			OFF2			OFF3			OFF4			OFF5			OFF7			OFF8			OFF9			OFF10			OFF11			OFF12
	0.00104998	0.00145819	0.00153146	0.000415903	0.000867324	0.00081468	0.000721646	0.00067446	0.000808954	0.000629108	0.000764229	0.000864519	0.000271422	0.000334076	0.00014864	0.000219401	0.000385863	0.00030523	0.0011841	0.000983107	0.000726094	0.000439998	0.000590243	0.000474599	0.000861183	0.000870257	0.000664264	0.000521627	0.000520246	0.000448813	0.000343843	0.000479293	0.000512492
	0.00286647	0.00271768	0.00317897	0.00476384	0.00412936	0.00395775	0.000838072	0.00107467	0.00130228	0.00134477	0.00166174	0.00168313	0.000565958	0.00055333	0.00086403	0.000806023	0.000500446	0.000604286	0.000900742	0.000867346	0.000769928	0.000417413	0.000412045	0.000244729	0.000971845	0.000973224	0.000691841	0.000655943	0.000532397	0.000589661	0.000411697	0.000453789	0.000547065
