# Supplementary material for: Improving the sensitivity of in vivo CRISPR off-target detection with DISCOVER-Seq+
Source: Nat Methods. 2023 Apr 6;20(5):706–13. doi: 10.1038/s41592-023-01840-z (PMC10172116; doi:10.1038/s41592-023-01840-z)
Supplement: Source Data Fig. 5 — Source data for Fig. 5. [file 41592_2023_1840_MOESM8_ESM.xlsx]

## Sheet: Fig. 5a
Dseq+									Dseq
# Chr: Start - End	Cutsite	Discoscore	Cutsite Ends	Strand	PAM	Guide sequence	Mismatches		# Chr: Start - End	Cutsite	Discoscore	Cutsite Ends	Strand	PAM	Guide sequence	Mismatches
chr1:873337-877337	875337	8	8	sense	NGG	GACCCTGTCCACCCCACCTC	3		chr1:18852549-18856549	18854549	13	14	antisense	NAG	CCCCCCCCCCCCCCCCCGCC	7
chr1:18852549-18856549	18854549	8	9	antisense	NAG	CCCCCCCCCCCCCCCCCGCC	7		chr1:243635226-243639226	243637226	2	3	antisense	NGG	GCCCCCCCCCCCCCCCCCGC	5
chr1:51440192-51444192	51442192	3	4	antisense	NGG	GACCCCTCCCTCCCCACCTC	4		chr2:154076822-154080822	154078822	22	23	antisense	NAG	CCCCCCCCCCCCCCCCCAGC	7
chr1:151029885-151033885	151031885	17	17	sense	NGG	CCTCCCCCACACCCCGCATC	6		chr2:242212606-242216606	242214606	27	27	sense	NGG	ATTCCCCCCCACCCCGCCTC	4
chr1:178736727-178740727	178738727	3	4	antisense	NGG	GGCCCTCTCCACTCCACCTC	4		chr4:8839917-8843917	8841917	2	3	antisense	NGG	CATACCCCCCACCCCGCCCC	5
chr2:11697964-11701964	11699964	4	4	sense	NGG	CTCCCTCCCCACCCCACCTC	5		chr4:38535627-38539627	38537627	9	9	sense	NGG	CTCCCCACCCACCCCGCCTC	4
chr2:12742775-12746775	12744775	14	14	sense	NGG	GACACACCCCACCCCACCTC	4		chr5:6713118-6717118	6715118	23	23	sense	NGG	CTACCCCTCCACCCCGCCTC	3
chr2:24855593-24859593	24857593	3	3	sense	NGG	ACCCCCCCCCCCCCCGCCCC	5		chr6:16437568-16441568	16439568	9	10	antisense	NAG	CCCCCCCCCCCCCCCGCGAA	7
chr2:85513493-85517493	85515493	2	3	antisense	NGG	TCCTCCTTCCACTCCGCCTC	5		chr6:43736562-43740562	43738562	13	14	antisense	NGG	GACCCCCTCCACCCCGCCTC	0
chr2:242212606-242216606	242214606	169	169	sense	NGG	ATTCCCCCCCACCCCGCCTC	4		chr6:46932844-46936844	46934844	15	16	antisense	NGG	CCCCCCCCCCCCCCGCCCAC	7
chr3:140396800-140400800	140398800	8	8	sense	NGG	CAACCCCCCCACCCCGCTTC	4		chr8:144820961-144824961	144822961	3	3	sense	NGG	GTACCCCACCACCCCGCCCC	4
chr4:1494257-1498257	1496257	6	6	sense	NGG	AGGCCCCCACACCCCGCCTC	5		chr9:14005445-14009445	14007445	3	4	antisense	NGG	CCCCCCCCCCCCCCCCCCGT	7
chr4:8839917-8843917	8841917	15	16	antisense	NGG	CATACCCCCCACCCCGCCCC	5		chr9:27336874-27340874	27338874	5	5	sense	NGG	GACCCCTCCCACCCCGACTC	3
chr4:38535627-38539627	38537627	93	93	sense	NGG	CTCCCCACCCACCCCGCCTC	4		chr9:103597649-103601649	103599649	12	13	antisense	NGG	ACACCCCCCCACCCCGCCTC	4
chr5:6713118-6717118	6715118	133	133	sense	NGG	CTACCCCTCCACCCCGCCTC	3		chr10:135147947-135151947	135149947	9	9	sense	NGG	CGCCCTCCCCACCCCGCCTC	4
chr5:139026256-139030256	139028256	7	7	sense	NGG	CTCCCCCCCCTCCCCGCCTC	4		chr11:31815483-31819483	31817483	21	22	antisense	NGG	GGGCCCCTCCACCCCGCCTC	2
chr5:156319141-156323141	156321141	3	3	sense	NGG	GACCCCACCTACCCCACCTC	4		chr11:71946804-71950804	71948804	3	3	sense	NGG	GCTTCCCTCCACCCCGCATC	4
chr5:179586301-179590301	179588301	8	8	sense	NAG	GACTCCCTCCGCCCCGCTTC	3		chr13:100544989-100548989	100546989	2	3	antisense	NGG	CCCCCCCCCCCCCCCGCCTC	4
chr6:43736562-43740562	43738562	52	53	antisense	NGG	GACCCCCTCCACCCCGCCTC	0		chr15:82762727-82766727	82764727	4	5	antisense	NAG	CCCCCCCCCCCCCCCCCCGG	7
chr7:95317677-95321677	95319677	3	4	antisense	NGG	GACCCCTCACACCCCGCCCC	4		chr17:4356752-4360752	4358752	2	3	antisense	NGG	TACCCCCCACACCCCGCCTC	3
chr7:104931955-104935955	104933955	4	4	sense	NGG	TCCACCCCCCACCCCGCCCC	5		chr17:40042757-40046757	40044757	4	5	antisense	NGG	TGCCCCTCCCACCCCGCCTC	4
chr8:18039546-18043546	18041546	3	4	antisense	NGG	CCCCCCCACCACCCCGCCCC	4		chr17:42644426-42648426	42646426	19	20	antisense	NAG	CCCCCCCCCCCCCCCCCCCG	7
chr8:144820961-144824961	144822961	25	25	sense	NGG	GTACCCCACCACCCCGCCCC	4		chr18:21357559-21361559	21359559	6	7	antisense	NGG	GCCCCCACCCACCCCGCCTC	3
chr9:27336874-27340874	27338874	21	21	sense	NGG	GACCCCTCCCACCCCGACTC	3
chr9:103597649-103601649	103599649	114	115	antisense	NGG	ACACCCCCCCACCCCGCCTC	4
chr9:126136181-126140181	126138181	8	9	antisense	NGG	CACTCCCCCCACCCCGCCCC	4
chr10:72536217-72540217	72538217	26	26	sense	NGG	CAGTCCCCCCACCCCACCTC	5
chr10:116292256-116296256	116294256	47	48	antisense	NGG	CCCCACCCCCACCCCGCCTC	4
chr10:135147947-135151947	135149947	108	108	sense	NGG	CGCCCTCCCCACCCCGCCTC	4
chr11:372667-376667	374667	34	35	antisense	NGG	AGGCCCCCCCGCCCCGCCTC	5
chr11:2684249-2688249	2686249	13	14	antisense	NGG	CTCACCCCCCACCCCACCTC	5
chr11:31815483-31819483	31817483	166	167	antisense	NGG	GGGCCCCTCCACCCCGCCTC	2
chr11:32182485-32186485	32184485	2	3	antisense	NGG	CACCCCCCGCACCCCGCCCC	4
chr11:61319439-61323439	61321439	4	5	antisense	NGG	CACCCCCTCCCCTCCGCCTC	3
chr11:71946804-71950804	71948804	22	22	sense	NGG	GCTTCCCTCCACCCCGCATC	4
chr11:76493789-76497789	76495789	11	12	antisense	NGG	CACCCCCCCCCCCCCACCTC	4
chr11:83431600-83435600	83433600	2	3	antisense	NGG	GTCACTCCCCACCCCGCCTC	4
chr12:26023095-26027095	26025095	16	17	antisense	NGG	CATTCCCCCCACCCCACCTC	5
chr13:26624242-26628242	26626242	17	17	sense	NGG	TCCCCCCCACCCCCGACCTC	7
chr13:100544989-100548989	100546989	50	51	antisense	NGG	CCCCCCCCCCCCCCCGCCTC	4
chr14:75096722-75100722	75098722	15	15	sense	NGG	CCTCACCCCCACCCCACCTC	6
chr15:33284107-33288107	33286107	10	11	antisense	NGG	GACCCCCCCCACCCCGCCCC	2
chr16:56961429-56965429	56963429	20	21	antisense	NGG	TGCCCCCCCCACCCCACCTC	4
chr17:4356752-4360752	4358752	37	38	antisense	NGG	TACCCCCCACACCCCGCCTC	3
chr17:16952852-16956852	16954852	3	4	antisense	NGG	CTCCCCCGCCACCCCGCCCC	4
chr17:40042757-40046757	40044757	50	51	antisense	NGG	TGCCCCTCCCACCCCGCCTC	4
chr17:42644426-42648426	42646426	22	23	antisense	NAG	CCCCCCCCCCCCCCCCCCCG	7
chr17:58402868-58406868	58404868	5	5	sense	NGG	CGCCCACCCCACCCCACCTC	5
chr17:62165054-62169054	62167054	3	4	antisense	NGG	ACTCCCCTCCACCCCGGCTC	4
chr17:79879153-79883153	79881153	3	3	sense	NGG	CACCCCCCCCCCCCCGCCCC	4
chr18:21357559-21361559	21359559	105	106	antisense	NGG	GCCCCCACCCACCCCGCCTC	3
chr19:13120188-13124188	13122188	12	12	sense	NGG	GCCCCCCACCACCCCACCTC	3
chr19:14140975-14144975	14142975	4	5	antisense	NGG	GAGCTCCCCCACCCCGCCCC	4
chr19:51913519-51917519	51915519	2	3	antisense	NGG	AACACCCCCCACCCCACCCC	5
chr22:50882802-50886802	50884802	33	33	sense	NGG	CCCCCCCCCCCCCCCGCCTC	4
chrX:152835128-152839128	152837128	9	9	sense	NGG	GTCCCCCTCCTCCCCACCTC	3

## Sheet: Fig. 5e
Dseq+									Dseq
Chr:Start-End	Cutsite	Discoscore	Cutsite Ends	Strand	PAM	Guide sequence	Mismatches		Chr:Start-End	Cutsite	Discoscore	Cutsite Ends	Strand	PAM	Guide sequence	Mismatches
chr1:82246057-82246076	82246059	18	17	antisense	NGG	GAAGTCTCCCAGCTAGTACA	4		chr1:82246057-82246076	82246059	5	4	antisense	NGG	GAAGTCTCCCAGCTAGTACA	4
chr1:245166750-245166769	245166766	10	7	sense	NGG	AAGGTCTCACAGCTAGTACA	4		chr11:31124470-31124489	31124472	6	6	antisense	NGG	AAAGTCACACAGCTGGTACA	3
chr3:8881123-8881142	8881139	5	5	sense	NGG	AAAGTCACACAGCTAGTACA	4		chr14:23016471-23016490	23016473	965	827	antisense	NGG	AGAGTCTCTCAGCTGGTACA	0
chr3:13216704-13216723	13216706	22	22	antisense	NGG	AGAGTCACACAGCTGGTACT	3		chr15:24821853-24821872	24821869	4	4	sense	NAG	AGAAACTCGCAGGAGCAACA	7
chr5:87338749-87338768	87338765	7	7	sense	NAG	AGGGTCTATCAGCTGGTACA	2		chr15:41238506-41238525	41238522	11	11	sense	NGG	AGGGTCACTCAGCTGGTACG	3
chr6:118818155-118818174	118818171	12	11	sense	NGG	TCTTTCTCCCAGCTGGTACA	5
chr7:118657553-118657572	118657555	4	3	antisense	NAG	AAAGTCTATCGCCTTATCCA	7
chr9:111468281-111468300	111468283	11	11	antisense	NGG	AGGGTCTCTGAGCTGGTACA	2
chr9:131606238-131606257	131606254	37	37	sense	NGG	AAAGCCTCCCAGCTAGTACA	4
chr9:131800937-131800956	131800939	42	39	antisense	NGG	AAAGTCACACAGCTGGTACT	4
chr10:105175403-105175422	105175419	12	10	sense	NGG	AGAGTCACACAGCTAATACA	4
chr10:112263456-112263475	112263472	19	17	sense	NGG	AGAGTCCTACAGCTGGTTCA	4
chr11:31124470-31124489	31124472	48	46	antisense	NGG	AAAGTCACACAGCTGGTACA	3
chr12:31673059-31673078	31673061	21	20	antisense	NGG	AAAGTCTCCAAGCTGGTACA	3
chr12:106402997-106403016	106402999	8	8	antisense	NGG	AAAGTCACACAGCTGATACA	4
chr12:116717126-116717145	116717142	6	4	sense	NGG	CCAATCTCTCAGTTAGTACA	5
chr14:23016471-23016490	23016473	1168	997	antisense	NGG	AGAGTCTCTCAGCTGGTACA	0
chr14:32851299-32851318	32851315	4	4	sense	NAG	TGAGTCACCTAGCAGGTCCT	7
chr15:41238506-41238525	41238522	29	28	sense	NGG	AGGGTCACTCAGCTGGTACG	3
chr20:48891410-48891429	48891426	9	7	sense	NGG	AGAGTCATGCAGCTGGTACA	3
chrX:108728846-108728865	108728862	5	5	sense	NGG	AAAGTCACACAGCTGATACA	4

## Sheet: Fig. 5h-i
		2.1	2.3			2.1	2.3
	Wilcoxon rank sum test (not a normal distribution, hypothesis is equal median)
	https://www.socscistatistics.com/tests/signedranks/default2.aspx
	The value of z is-3.8755. The p-value is .0001.					The value of z is-0.3997. The p-value is .68916.

## Sheet: Fig. 5j
Dseq+									Dseq
Chr:Start-End	Cutsite	Discoscore	Cutsite Ends	Strand	PAM	Guide sequence	Mismatches		Chr:Start-End	Cutsite	Discoscore	Cutsite Ends	Strand	PAM	Guide sequence	Mismatches
chr14:23016470-23016489	23016474	448	300	antisense	TTTN	GAGTCTCTCAGCTGGTACAC	0		chr14:23016470-23016489	23016474	359	281	antisense	TTTN	GAGTCTCTCAGCTGGTACAC	0

## Sheet: ng_nD
# region string	cut site	Cas9 sense	observed target sequence	PAM	expected target sequence	mismatches	Ctotal	Cspan	Cend	Cproximal	Cdistal
chr1:82244060-82248060	82246060	-	GAAGTCTCCCAGCTAGTACA	NGG	AGAGTCTCTCAGCTGGTACA	4	1.33278	0.199917	0	0	0
chr1:245164766-245168766	245166766	+	AAGGTCTCACAGCTAGTACA	NGG	AGAGTCTCTCAGCTGGTACA	4	1.1995	0.0999583	0	0	0
chr3:8879139-8883139	8881139	+	AAAGTCACACAGCTAGTACA	NGG	AGAGTCTCTCAGCTGGTACA	4	1.89921	0.133278	0	0	0
chr3:13214707-13218707	13216707	-	AGAGTCACACAGCTGGTACT	NGG	AGAGTCTCTCAGCTGGTACA	3	0.999583	0.0666389	0	0	0
chr5:87336765-87340765	87338765	+	AGGGTCTATCAGCTGGTACA	NAG	AGAGTCTCTCAGCTGGTACA	2	1.39942	0.0999583	0	0	0
chr6:118816171-118820171	118818171	+	TCTTTCTCCCAGCTGGTACA	NGG	AGAGTCTCTCAGCTGGTACA	5	1.06622	0.0999583	0	0	0
chr7:118655556-118659556	118657556	-	AAAGTCTATCGCCTTATCCA	NAG	AGAGTCTCTCAGCTGGTACA	7	1.33278	0.0666389	0	0	0
chr9:111466284-111470284	111468284	-	AGGGTCTCTGAGCTGGTACA	NGG	AGAGTCTCTCAGCTGGTACA	2	1.63265	0.0333194	0	0	0
chr9:131604254-131608254	131606254	+	AAAGCCTCCCAGCTAGTACA	NGG	AGAGTCTCTCAGCTGGTACA	4	1.29946	0.0999583	0	0	0
chr9:131798940-131802940	131800940	-	AAAGTCACACAGCTGGTACT	NGG	AGAGTCTCTCAGCTGGTACA	4	0.966264	0.0333194	0	0	0
chr10:105173419-105177419	105175419	+	AGAGTCACACAGCTAATACA	NGG	AGAGTCTCTCAGCTGGTACA	4	0.733028	0.166597	0	0	0
chr10:112261472-112265472	112263472	+	AGAGTCCTACAGCTGGTTCA	NGG	AGAGTCTCTCAGCTGGTACA	4	1.16618	0.0666389	0	0	0
chr11:31122473-31126473	31124473	-	AAAGTCACACAGCTGGTACA	NGG	AGAGTCTCTCAGCTGGTACA	3	1.33278	0.133278	0.0333194	0.0333194	0
chr12:31671062-31675062	31673062	-	AAAGTCTCCAAGCTGGTACA	NGG	AGAGTCTCTCAGCTGGTACA	3	1.59933	0.199917	0.0333194	0.0333194	0
chr12:106401000-106405000	106403000	-	AAAGTCACACAGCTGATACA	NGG	AGAGTCTCTCAGCTGGTACA	4	1.73261	0.166597	0	0	0
chr12:116715142-116719142	116717142	+	CCAATCTCTCAGTTAGTACA	NGG	AGAGTCTCTCAGCTGGTACA	5	0.799667	0.0333194	0	0	0
chr14:23014474-23018474	23016474	-	AGAGTCTCTCAGCTGGTACA	NGG	AGAGTCTCTCAGCTGGTACA	0	1.43274	0.0666389	0.0666389	0.0333194	0.0333194
chr14:32849315-32853315	32851315	+	TGAGTCACCTAGCAGGTCCT	NAG	AGAGTCTCTCAGCTGGTACA	7	1.59933	0.0666389	0	0	0
chr15:41236522-41240522	41238522	+	AGGGTCACTCAGCTGGTACG	NGG	AGAGTCTCTCAGCTGGTACA	3	1.43274	0.0666389	0	0	0
chr20:48889426-48893426	48891426	+	AGAGTCATGCAGCTGGTACA	NGG	AGAGTCTCTCAGCTGGTACA	3	1.09954	0	0.0333194	0.0333194	0
chrX:108726862-108730862	108728862	+	AAAGTCACACAGCTGATACA	NGG	AGAGTCTCTCAGCTGGTACA	4	1.63265	0.0999583	0	0	0

## Sheet: ng_KU
# region string	cut site	Cas9 sense	observed target sequence	PAM	expected target sequence	mismatches	Ctotal	Cspan	Cend	Cproximal	Cdistal
chr1:82244060-82248060	82246060	-	GAAGTCTCCCAGCTAGTACA	NGG	AGAGTCTCTCAGCTGGTACA	4	1.49786	0.061137	0	0	0
chr1:245164766-245168766	245166766	+	AAGGTCTCACAGCTAGTACA	NGG	AGAGTCTCTCAGCTGGTACA	4	1.28388	0.0305685	0	0	0
chr3:8879139-8883139	8881139	+	AAAGTCACACAGCTAGTACA	NGG	AGAGTCTCTCAGCTGGTACA	4	1.31445	0	0	0	0
chr3:13214707-13218707	13216707	-	AGAGTCACACAGCTGGTACT	NGG	AGAGTCTCTCAGCTGGTACA	3	1.37558	0.152843	0	0	0
chr5:87336765-87340765	87338765	+	AGGGTCTATCAGCTGGTACA	NAG	AGAGTCTCTCAGCTGGTACA	2	1.89525	0.275117	0	0	0
chr6:118816171-118820171	118818171	+	TCTTTCTCCCAGCTGGTACA	NGG	AGAGTCTCTCAGCTGGTACA	5	1.52843	0.061137	0.0305685	0	0.0305685
chr7:118655556-118659556	118657556	-	AAAGTCTATCGCCTTATCCA	NAG	AGAGTCTCTCAGCTGGTACA	7	1.71184	0.0917056	0	0	0
chr9:111466284-111470284	111468284	-	AGGGTCTCTGAGCTGGTACA	NGG	AGAGTCTCTCAGCTGGTACA	2	1.00876	0.061137	0	0	0
chr9:131604254-131608254	131606254	+	AAAGCCTCCCAGCTAGTACA	NGG	AGAGTCTCTCAGCTGGTACA	4	1.25331	0.122274	0	0	0
chr9:131798940-131802940	131800940	-	AAAGTCACACAGCTGGTACT	NGG	AGAGTCTCTCAGCTGGTACA	4	1.22274	0.0917056	0	0	0
chr10:105173419-105177419	105175419	+	AGAGTCACACAGCTAATACA	NGG	AGAGTCTCTCAGCTGGTACA	4	1.28388	0.122274	0	0	0
chr10:112261472-112265472	112263472	+	AGAGTCCTACAGCTGGTTCA	NGG	AGAGTCTCTCAGCTGGTACA	4	0.703076	0	0.0305685	0.0305685	0
chr11:31122473-31126473	31124473	-	AAAGTCACACAGCTGGTACA	NGG	AGAGTCTCTCAGCTGGTACA	3	1.89525	0.0305685	0	0	0
chr12:31671062-31675062	31673062	-	AAAGTCTCCAAGCTGGTACA	NGG	AGAGTCTCTCAGCTGGTACA	3	1.25331	0.061137	0	0	0
chr12:106401000-106405000	106403000	-	AAAGTCACACAGCTGATACA	NGG	AGAGTCTCTCAGCTGGTACA	4	1.25331	0	0.0305685	0.0305685	0
chr12:116715142-116719142	116717142	+	CCAATCTCTCAGTTAGTACA	NGG	AGAGTCTCTCAGCTGGTACA	5	1.25331	0.0305685	0	0	0
chr14:23014474-23018474	23016474	-	AGAGTCTCTCAGCTGGTACA	NGG	AGAGTCTCTCAGCTGGTACA	0	1.31445	0.061137	0.061137	0	0.061137
chr14:32849315-32853315	32851315	+	TGAGTCACCTAGCAGGTCCT	NAG	AGAGTCTCTCAGCTGGTACA	7	1.52843	0.244548	0	0	0
chr15:41236522-41240522	41238522	+	AGGGTCACTCAGCTGGTACG	NGG	AGAGTCTCTCAGCTGGTACA	3	1.62013	0.122274	0.061137	0.061137	0
chr20:48889426-48893426	48891426	+	AGAGTCATGCAGCTGGTACA	NGG	AGAGTCTCTCAGCTGGTACA	3	1.46729	0.244548	0	0	0
chrX:108726862-108730862	108728862	+	AAAGTCACACAGCTGATACA	NGG	AGAGTCTCTCAGCTGGTACA	4	1.00876	0	0	0	0

## Sheet: g_nD
# region string	cut site	Cas9 sense	observed target sequence	PAM	expected target sequence	mismatches	Ctotal	Cspan	Cend	Cproximal	Cdistal
chr1:82244060-82248060	82246060	-	GAAGTCTCCCAGCTAGTACA	NGG	AGAGTCTCTCAGCTGGTACA	4	2.14678	0.123853	0.247706	0.0825686	0.165137
chr1:245164766-245168766	245166766	+	AAGGTCTCACAGCTAGTACA	NGG	AGAGTCTCTCAGCTGGTACA	4	1.40367	0.0412843	0	0	0
chr3:8879139-8883139	8881139	+	AAAGTCACACAGCTAGTACA	NGG	AGAGTCTCTCAGCTGGTACA	4	1.19724	0.0825686	0	0	0
chr3:13214707-13218707	13216707	-	AGAGTCACACAGCTGGTACT	NGG	AGAGTCTCTCAGCTGGTACA	3	0.949539	0.123853	0	0	0
chr5:87336765-87340765	87338765	+	AGGGTCTATCAGCTGGTACA	NAG	AGAGTCTCTCAGCTGGTACA	2	1.77522	0	0	0	0
chr6:118816171-118820171	118818171	+	TCTTTCTCCCAGCTGGTACA	NGG	AGAGTCTCTCAGCTGGTACA	5	1.15596	0	0	0	0
chr7:118655556-118659556	118657556	-	AAAGTCTATCGCCTTATCCA	NAG	AGAGTCTCTCAGCTGGTACA	7	1.40367	0.123853	0	0	0
chr9:111466284-111470284	111468284	-	AGGGTCTCTGAGCTGGTACA	NGG	AGAGTCTCTCAGCTGGTACA	2	1.3211	0.165137	0	0	0
chr9:131604254-131608254	131606254	+	AAAGCCTCCCAGCTAGTACA	NGG	AGAGTCTCTCAGCTGGTACA	4	1.07339	0.0825686	0.0825686	0.0825686	0
chr9:131798940-131802940	131800940	-	AAAGTCACACAGCTGGTACT	NGG	AGAGTCTCTCAGCTGGTACA	4	1.27981	0.0825686	0.165137	0	0.165137
chr10:105173419-105177419	105175419	+	AGAGTCACACAGCTAATACA	NGG	AGAGTCTCTCAGCTGGTACA	4	1.3211	0.247706	0	0	0
chr10:112261472-112265472	112263472	+	AGAGTCCTACAGCTGGTTCA	NGG	AGAGTCTCTCAGCTGGTACA	4	1.15596	0.0825686	0	0	0
chr11:31122473-31126473	31124473	-	AAAGTCACACAGCTGGTACA	NGG	AGAGTCTCTCAGCTGGTACA	3	2.02293	0.371559	0.247706	0.165137	0.0825686
chr12:31671062-31675062	31673062	-	AAAGTCTCCAAGCTGGTACA	NGG	AGAGTCTCTCAGCTGGTACA	3	2.39449	0.495412	0	0	0
chr12:106401000-106405000	106403000	-	AAAGTCACACAGCTGATACA	NGG	AGAGTCTCTCAGCTGGTACA	4	1.52752	0.0412843	0	0	0
chr12:116715142-116719142	116717142	+	CCAATCTCTCAGTTAGTACA	NGG	AGAGTCTCTCAGCTGGTACA	5	0.908254	0	0	0	0
chr14:23014474-23018474	23016474	-	AGAGTCTCTCAGCTGGTACA	NGG	AGAGTCTCTCAGCTGGTACA	0	135	1.03211	33.0687	17.1743	15.8945
chr14:32849315-32853315	32851315	+	TGAGTCACCTAGCAGGTCCT	NAG	AGAGTCTCTCAGCTGGTACA	7	1.15596	0.28899	0	0	0
chr15:41236522-41240522	41238522	+	AGGGTCACTCAGCTGGTACG	NGG	AGAGTCTCTCAGCTGGTACA	3	2.1055	0	0.454127	0.247706	0.206421
chr20:48889426-48893426	48891426	+	AGAGTCATGCAGCTGGTACA	NGG	AGAGTCTCTCAGCTGGTACA	3	0.660549	0	0	0	0
chrX:108726862-108730862	108728862	+	AAAGTCACACAGCTGATACA	NGG	AGAGTCTCTCAGCTGGTACA	4	1.27981	0.0412843	0	0	0

## Sheet: g_KU
# region string	cut site	Cas9 sense	observed target sequence	PAM	expected target sequence	mismatches	Ctotal	Cspan	Cend	Cproximal	Cdistal
chr1:82244060-82248060	82246060	-	GAAGTCTCCCAGCTAGTACA	NGG	AGAGTCTCTCAGCTGGTACA	4	2.77074	0.122238	0.73343	0.366715	0.366715
chr1:245164766-245168766	245166766	+	AAGGTCTCACAGCTAGTACA	NGG	AGAGTCTCTCAGCTGGTACA	4	2.03731	0	0.407461	0.244477	0.162985
chr3:8879139-8883139	8881139	+	AAAGTCACACAGCTAGTACA	NGG	AGAGTCTCTCAGCTGGTACA	4	1.87432	0.0407461	0.203731	0.122238	0.0814923
chr3:13214707-13218707	13216707	-	AGAGTCACACAGCTGGTACT	NGG	AGAGTCTCTCAGCTGGTACA	3	2.60775	0.162985	0.896415	0.488954	0.407461
chr5:87336765-87340765	87338765	+	AGGGTCTATCAGCTGGTACA	NAG	AGAGTCTCTCAGCTGGTACA	2	1.50761	0	0.285223	0.203731	0.0814923
chr6:118816171-118820171	118818171	+	TCTTTCTCCCAGCTGGTACA	NGG	AGAGTCTCTCAGCTGGTACA	5	1.99656	0.162985	0.488954	0.325969	0.162985
chr7:118655556-118659556	118657556	-	AAAGTCTATCGCCTTATCCA	NAG	AGAGTCTCTCAGCTGGTACA	7	1.67059	0.122238	0.162985	0.122238	0.0407461
chr9:111466284-111470284	111468284	-	AGGGTCTCTGAGCTGGTACA	NGG	AGAGTCTCTCAGCTGGTACA	2	1.50761	0	0.448207	0.203731	0.244477
chr9:131604254-131608254	131606254	+	AAAGCCTCCCAGCTAGTACA	NGG	AGAGTCTCTCAGCTGGTACA	4	3.34118	0.122238	1.50761	1.0594	0.448207
chr9:131798940-131802940	131800940	-	AAAGTCACACAGCTGGTACT	NGG	AGAGTCTCTCAGCTGGTACA	4	3.30044	0.162985	1.71134	0.896415	0.814923
chr10:105173419-105177419	105175419	+	AGAGTCACACAGCTAATACA	NGG	AGAGTCTCTCAGCTGGTACA	4	1.91507	0.0407461	0.488954	0.244477	0.244477
chr10:112261472-112265472	112263472	+	AGAGTCCTACAGCTGGTTCA	NGG	AGAGTCTCTCAGCTGGTACA	4	2.36328	0.162985	0.774176	0.325969	0.448207
chr11:31122473-31126473	31124473	-	AAAGTCACACAGCTGGTACA	NGG	AGAGTCTCTCAGCTGGTACA	3	3.58566	0.122238	1.95581	0.651938	1.30388
chr12:31671062-31675062	31673062	-	AAAGTCTCCAAGCTGGTACA	NGG	AGAGTCTCTCAGCTGGTACA	3	2.56701	0.244477	0.855669	0.651938	0.203731
chr12:106401000-106405000	106403000	-	AAAGTCACACAGCTGATACA	NGG	AGAGTCTCTCAGCTGGTACA	4	1.87432	0.0814923	0.325969	0.203731	0.122238
chr12:116715142-116719142	116717142	+	CCAATCTCTCAGTTAGTACA	NGG	AGAGTCTCTCAGCTGGTACA	5	1.38537	0.0814923	0.244477	0	0.244477
chr14:23014474-23018474	23016474	-	AGAGTCTCTCAGCTGGTACA	NGG	AGAGTCTCTCAGCTGGTACA	0	140.737	0.5297	38.0161	20.0063	18.0098
chr14:32849315-32853315	32851315	+	TGAGTCACCTAGCAGGTCCT	NAG	AGAGTCTCTCAGCTGGTACA	7	1.79283	0.203731	0.162985	0.0814923	0.0814923
chr15:41236522-41240522	41238522	+	AGGGTCACTCAGCTGGTACG	NGG	AGAGTCTCTCAGCTGGTACA	3	3.01521	0.162985	1.26313	0.570446	0.692684
chr20:48889426-48893426	48891426	+	AGAGTCATGCAGCTGGTACA	NGG	AGAGTCTCTCAGCTGGTACA	3	1.30388	0.0407461	0.366715	0.203731	0.162985
chrX:108726862-108730862	108728862	+	AAAGTCACACAGCTGATACA	NGG	AGAGTCTCTCAGCTGGTACA	4	1.62985	0	0.203731	0.122238	0.0814923
