# Supplementary material for: Improving the sensitivity of in vivo CRISPR off-target detection with DISCOVER-Seq+
Source: Nat Methods. 2023 Apr 6;20(5):706–13. doi: 10.1038/s41592-023-01840-z (PMC10172116; doi:10.1038/s41592-023-01840-z)
Supplement: Source Data Fig. 6 — Source data for Fig. 6. [file 41592_2023_1840_MOESM9_ESM.xlsx]

## Sheet: Fig. 6e
DSeq	DSeq+
20	23
17	23
18	35
18	31
16	23
17.8	27
	0.00787226

## Sheet: Fig. 6g
Dseq+									Dseq
# Chr: Start - End	Cutsite	Discoscore	Cutsite Ends	Strand	PAM	Guide sequence	Mismatches		# Chr: Start - End	Cutsite	Discoscore	Cutsite Ends	Strand	PAM	Guide sequence	Mismatches
chr1:53276432-53280432	53278432	4	4	sense	NAG	AGCAGCAGCAGCAGCAACAG	2		chr2:35975759-35979759	35977759	5	5	sense	NAG	AGCAGCAGCAGCAGCAACAG	2
chr1:86972886-86976886	86974886	2	3	antisense	NAG	AGCAGCAGCAGCAGCAACAG	2		chr2:104309396-104313396	104311396	5	5	sense	NAG	AGCAGCAGCAGCAGCAGCAG	3
chr1:182608256-182612256	182610256	12	12	sense	NAG	AGCAGCAGCAGCAGCAACAG	2		chr2:155419716-155423716	155421716	1	2	antisense	NAG	AGCAGCAGCAGCAGCAACAG	2
chr2:17652754-17656754	17654754	2	3	antisense	NAG	AGCAGCAGCGGCAGCAACAG	1		chr2:159445920-159449920	159447920	2	3	antisense	NGG	AGCAGCAGAGGCAGCAACAG	2
chr2:20894901-20898901	20896901	4	4	sense	NAG	AGGAGAAGCAGGAGAAGCAG	7		chr4:106461862-106465862	106463862	2792	2792	sense	NGG	AGCAGCAGCGGCGGCAACAG	0
chr2:30471821-30475821	30473821	2	3	antisense	NAG	AGCAGCAGCAGCAGCAACAG	2		chr5:103771151-103775151	103773151	12	13	antisense	NAG	AGCAGCAGCAGCAGCAACAG	2
chr2:35975759-35979759	35977759	21	21	sense	NAG	AGCAGCAGCAGCAGCAACAG	2		chr5:110674656-110678656	110676656	3	4	antisense	NAG	AGCAGCAGCAGCAGCAACAG	2
chr2:48948001-48952001	48950001	6	7	antisense	NAG	AGCAGCAGCAACAGCAACAG	3		chr5:142313386-142317386	142315386	4	4	sense	NGG	AGAAGCCGAGGCAGATACCG	7
chr2:104521156-104525156	104523156	4	4	sense	NAG	AGAGGCAGAGGCAGAGGCAG	7		chr6:20485343-20489343	20487343	3	3	sense	NAG	ACCAGCAGTGGAGGCAAAAA	5
chr2:155191551-155195551	155193551	9	9	sense	NAG	AGCAGCAGCAGCAGCAACAG	2		chr6:87109995-87113995	87111995	64	64	sense	NGG	AGCAGCAGCCGCGGCAACAG	1
chr2:155419716-155423716	155421716	7	8	antisense	NAG	AGCAGCAGCAGCAGCAACAG	2		chr6:102772590-102776590	102774590	4	4	sense	NAG	AGTAGCAGCAGCAAAAACAA	6
chr2:159445920-159449920	159447920	8	9	antisense	NGG	AGCAGCAGAGGCAGCAACAG	2		chr7:19747248-19751248	19749248	16	16	sense	NGG	AGCAGTAGCAGCGGCAACAA	3
chr2:181914700-181918700	181916700	6	6	sense	NGG	AGAGGCAGAGGCAGAGGCAG	7		chr7:30763397-30767397	30765397	53	53	sense	NGG	AGTAGCAGCGGCAGCAACAG	2
chr3:51695605-51699605	51697605	3	4	antisense	NAG	AGCAGCAGCAGCAGCAACAG	2		chr7:73925448-73929448	73927448	102	102	sense	NGG	AGCAGCAGCAGCAGCAACAG	2
chr3:87674585-87678585	87676585	2	3	antisense	NAG	AGCAGCTGCAGCAGCAGCAG	4		chr8:66494474-66498474	66496474	4	4	sense	NAG	ACCAGCAGGGACACCAGGAG	7
chr3:143589444-143593444	143591444	4	4	sense	NAG	GGCAGCTGTGCAGGCAGCCG	7		chr8:107836524-107840524	107838524	3	3	sense	NAG	AGCAGCAGCAGCAGCAGCAG	3
chr4:10698342-10702342	10700342	3	4	antisense	NGG	AGCAGCAGCAGTGGCAACAG	2		chr8:108954109-108958109	108956109	6	6	sense	NGG	AGCAACAGCAGCAGCAACAG	3
chr4:106461862-106465862	106463862	4251	4251	sense	NGG	AGCAGCAGCGGCGGCAACAG	0		chr8:111256961-111260961	111258961	50	51	antisense	NAG	AGCAGCAGCAGCAGCAACAG	2
chr4:121539177-121543177	121541177	4	4	sense	NGG	AGCAGCAGTGGCAGCAGTGT	6		chr8:112018938-112022938	112020938	1	2	antisense	NGG	AGCAGCAGCAGCAGCAACAA	3
chr4:149046534-149050534	149048534	12	12	sense	NAG	AGCAGCAGCAGCAGCAACAG	2		chr9:48596494-48600494	48598494	5	5	sense	NGG	AGAGGCAGAGGCAGAGGCAG	7
chr5:27764064-27768064	27766064	8	9	antisense	NAG	AGCAGCAGCAGCAGCAACAG	2		chr9:59034047-59038047	59036047	33	33	sense	NAG	AGCAGCAGCGGCAGCAACAG	1
chr5:103771151-103775151	103773151	77	78	antisense	NAG	AGCAGCAGCAGCAGCAACAG	2		chr9:62880090-62884090	62882090	2	3	antisense	NAG	AGCAGTAGCGGCAGCAACAG	2
chr5:110674656-110678656	110676656	8	9	antisense	NAG	AGCAGCAGCAGCAGCAACAG	2		chr10:37136630-37140630	37138630	1266	1266	sense	NGG	AGCAGCAGCAGCAGCAACAG	2
chr6:35861948-35865948	35863948	5	5	sense	NAG	AGCAGTAGCAGCAGCAGCAG	4		chr10:43272135-43276135	43274135	4	4	sense	NGG	AGAGGCATAGAGGGCAGCAG	7
chr6:35861963-35865963	35863963	5	5	sense	NAG	AGCAGCAGCAGCAGCAACAG	2		chr10:77925633-77929633	77927633	3	3	sense	NAG	CACACCAGCGGCAGCCACAG	5
chr6:51420334-51424334	51422334	6	7	antisense	NGG	AGCAGCAGCGGCGGCAGCAG	1		chr10:95907368-95911368	95909368	12	13	antisense	NGG	AGCAGCAGCAACAGCAACAG	3
chr6:87109995-87113995	87111995	234	234	sense	NGG	AGCAGCAGCCGCGGCAACAG	1		chr10:123158765-123162765	123160765	2	3	antisense	NGG	ACCATCACCTGAAGCAGCAG	7
chr6:90153828-90157828	90155828	2	3	antisense	NGG	AGAATCAGAGGAGAAAAGAG	7		chr11:3600884-3604884	3602884	215	216	antisense	NGG	AGCAGCAGCAGCAGCAACAG	2
chr6:128452571-128456571	128454571	5	5	sense	NAG	AGCAGCAGCAGCAGCAACAG	2		chr11:99625802-99629802	99627802	3	3	sense	NGG	AGCAACAGGGGCGGCAACAG	2
chr7:19747248-19751248	19749248	64	64	sense	NGG	AGCAGTAGCAGCGGCAACAA	3		chr11:99632647-99636647	99634647	113	113	sense	NGG	AGCAGCAGGGGCGGCAACAG	1
chr7:30763397-30767397	30765397	196	196	sense	NGG	AGTAGCAGCGGCAGCAACAG	2		chr11:99641655-99645655	99643655	88	88	sense	NGG	AGCAGCAGGGGCGGCAACAG	1
chr7:73925448-73929448	73927448	374	374	sense	NGG	AGCAGCAGCAGCAGCAACAG	2		chr11:99647783-99651783	99649783	40	40	sense	NGG	AGCAGCAGGGGCGGCAACAG	1
chr7:127349082-127353082	127351082	2	3	antisense	NGG	AGGAGAAGAGGAGCCAAGAA	7		chr11:101244546-101248546	101246546	524	525	antisense	NGG	AGCAGCAGCAGCAGCAACAG	2
chr8:39098663-39102663	39100663	1	2	antisense	NAG	AGCAGCAGCAGCAGCAGCAG	3		chr13:100594909-100598909	100596909	4	4	sense	NAG	CATAGCAGCAGCAGCAGCAA	7
chr8:46615417-46619417	46617417	3	4	antisense	NAG	AGCAGCAGCAGCAGCAACAG	2		chr14:46767488-46771488	46769488	1	2	antisense	NAG	CCCAGCAGCAGCAGCAGCAG	5
chr8:107366944-107370944	107368944	6	6	sense	NAG	AGCAGCAGCAGCAGCAACAG	2		chr14:82645917-82649917	82647917	4	4	sense	NGG	ACCAAGAACAGCTGCAGCAG	7
chr8:108954109-108958109	108956109	11	11	sense	NGG	AGCAACAGCAGCAGCAACAG	3		chr14:96636961-96640961	96638961	4	4	sense	NGG	AGCAGCTGTGTCTGCAAACA	7
chr8:111256961-111260961	111258961	146	147	antisense	NAG	AGCAGCAGCAGCAGCAACAG	2		chr15:82854704-82858704	82856704	4	5	antisense	NAG	AGCAGCAGCAGCAGCAACAG	2
chr8:122506473-122510473	122508473	4	4	sense	NGG	AGAGGCAGAGGCAGAGGCAG	7		chr15:98843837-98847837	98845837	2	3	antisense	NAG	AGCAGCAGCAGCAGCAACAG	2
chr9:59034047-59038047	59036047	42	42	sense	NAG	AGCAGCAGCGGCAGCAACAG	1		chr16:6522848-6526848	6524848	8	8	sense	NGG	AGCAGCAGCAGCAGCAACAG	2
chr9:62880090-62884090	62882090	1	2	antisense	NAG	AGCAGTAGCGGCAGCAACAG	2		chr16:10971399-10975399	10973399	3	3	sense	NAG	AGCAGCAGCAGCAGCAGCAG	3
chr9:65436011-65440011	65438011	3	3	sense	NAG	AGCAGCAGCAGCAGCAACAG	2		chr16:24062789-24066789	24064789	3	3	sense	NAG	AACAGCAGTAGCAGCAGCAG	5
chr9:108287665-108291665	108289665	2	3	antisense	NGG	AGCAGAATCGGTAAGATCAG	7		chr16:96066872-90354753	96068872	3	4	antisense	NAG	AGCAGCAGCAGCAGCAACAG	2
chr10:37136630-37140630	37138630	2210	2210	sense	NGG	AGCAGCAGCAGCAGCAACAG	2		chr17:3562137-3566137	3564137	2	3	antisense	NAG	AGAAGCTGTTGCAGAAACAT	7
chr10:95907368-95911368	95909368	38	39	antisense	NGG	AGCAGCAGCAACAGCAACAG	3		chr17:15824051-15828051	15826051	834	834	sense	NGG	AGCAGCAGCAGCAGCAACAG	2
chr10:100304105-100308105	100306105	1	2	antisense	NAG	AGCAGCAGCAGCAGCAACAG	2		chr17:34562459-34566459	34564459	1	2	antisense	NGG	AGCAGCAGCAGCAGCAACTG	3
chr10:121883729-121887729	121885729	1	2	antisense	NAG	AGCAGCAGCAGCAGCAGCAG	3		chr19:53132555-53136555	53134555	4	4	sense	NGG	AGCAGCAGCAGCAGCAACAA	3
chr10:124519490-124523490	124521490	4	4	sense	NGG	AGAAACAACAGCAACAACAA	7		chrX:35966336-35970336	35968336	4	4	sense	NAG	AGGAGCAGGAGGAGCAGGAG	7
chr10:127563836-127567836	127565836	3	3	sense	NAG	AGCAGCGGCAGCAGCAACAG	3		chrX:57324745-57328745	57326745	13	13	sense	NAG	AGCAGCAGCAGCAGCAACAG	2
chr11:3600884-3604884	3602884	592	593	antisense	NGG	AGCAGCAGCAGCAGCAACAG	2
chr11:86161413-86165413	86163413	5	5	sense	NAG	AGCAGCAGCAGCAGCAACAG	2
chr11:88076455-88080455	88078455	6	6	sense	NAG	AGCAGCAGCAGCAGCAACAG	2
chr11:99625802-99629802	99627802	10	10	sense	NGG	AGCAACAGGGGCGGCAACAG	2
chr11:99632647-99636647	99634647	378	378	sense	NGG	AGCAGCAGGGGCGGCAACAG	1
chr11:99641655-99645655	99643655	347	347	sense	NGG	AGCAGCAGGGGCGGCAACAG	1
chr11:99647783-99651783	99649783	171	171	sense	NGG	AGCAGCAGGGGCGGCAACAG	1
chr11:99656558-99660558	99658558	5	5	sense	NGG	GGCAGCAGGGGCGGCAACAG	2
chr11:101244546-101248546	101246546	1265	1266	antisense	NGG	AGCAGCAGCAGCAGCAACAG	2
chr11:102228058-102232058	102230058	3	3	sense	NAG	GGCAGCAGCGGCGGCAACAG	1
chr11:118774047-118778047	118776047	12	13	antisense	NAG	AGCAGCAGCAGCAGCAACAG	2
chr12:35307145-35311145	35309145	7	7	sense	NAG	AGCAGCAGCAGCAGCAACAG	2
chr12:44922533-44926533	44924533	3	3	sense	NAG	AGCAGCAGCAGCAGCAACAG	2
chr12:47809981-47813981	47811981	2	3	antisense	NAG	AGATGCAAGGGCAGGAACAT	7
chr12:82691179-82695179	82693179	2	3	antisense	NGG	AGCAGCAGCAGCAGCAACTG	3
chr13:45248160-45252160	45250160	5	5	sense	NAG	AGCAGCAGCAGCAGCAACAG	2
chr14:46767470-46771470	46769470	2	3	antisense	NAG	AGCAGCAGCAGCAGCAACAG	2
chr14:66131239-66135239	66133239	12	12	sense	NAG	AGCAGCAGCAGCAGCAACAG	2
chr14:69027168-69031168	69029168	10	10	sense	NAG	AGCAGCAGCAGCAGCAACAG	2
chr14:75452990-75456990	75454990	4	5	antisense	NAG	AGCAGCAGCAGCAGCAACAG	2
chr15:9461533-9465533	9463533	5	5	sense	NAG	GGCAGCAACAACAGCAGCAA	7
chr15:34375094-34379094	34377094	2	3	antisense	NGG	ACCAGCATAGCTGCCTACAG	7
chr15:38524098-38528098	38526098	5	5	sense	NAG	AGCAGCAGCAGCAGCAACAG	2
chr15:82854686-82858686	82856686	9	10	antisense	NAG	AGCAGCAGCAGCAGCAACAG	2
chr15:88956198-88960198	88958198	7	7	sense	NAG	AGCAGCAGCAGCAGCAACAG	2
chr15:98843663-98847663	98845663	4	5	antisense	NAG	AGCAGCAGCAACAGCAACAG	3
chr15:98843837-98847837	98845837	9	10	antisense	NAG	AGCAGCAGCAGCAGCAACAG	2
chr16:4082754-4086754	4084754	6	7	antisense	NAG	AGCAGCAGCAGCAGCAACAG	2
chr16:6522848-6526848	6524848	21	21	sense	NGG	AGCAGCAGCAGCAGCAACAG	2
chr16:13398109-13402109	13400109	3	3	sense	NGG	AGCAGCAGCGGCAGTAACAG	2
chr16:17671337-17675337	17673337	2	3	antisense	NAG	AACAGCAACAGCAGCAACAG	4
chr16:42289906-42293906	42291906	4	4	sense	NAG	AGCAGCATCAGTGACAGCAG	5
chr16:96066872-90354753	96068872	20	21	antisense	NAG	AGCAGCAGCAGCAGCAACAG	2
chr17:15824051-15828051	15826051	1168	1168	sense	NGG	AGCAGCAGCAGCAGCAACAG	2
chr17:24737768-24741768	24739768	5	5	sense	NAG	AGCTGGGGCGGTGGCACCCC	7
chr17:35156151-35160151	35158151	6	7	antisense	NAG	AGCAGCAGCAGCAGCAACAG	2
chr17:43035526-43039526	43037526	2	3	antisense	NAG	AGCAACAGCAACAGCAATAA	6
chr17:44733501-44737501	44735501	5	6	antisense	NAG	AGCAGCAGCAGCAGCAACAG	2
chr17:64048151-64052151	64050151	7	7	sense	NAG	AGCAGCAGCAGCAGCAACAG	2
chr17:70846984-70850984	70848984	4	4	sense	NAG	AGCCGAGGGAGGGGCAAGAG	7
chr18:8840288-8844288	8842288	3	3	sense	NAG	AGCAGCAGCAGCAGCAACAG	2
chr18:44550696-44554696	44552696	9	9	sense	NAG	AGCAGCAGCAGCAGCAACAG	2
chr18:78282125-78077248	78284125	3	4	antisense	NGG	CTCAGCAGGGCCTGCCACTG	7
chr18:84246708-78077248	84248708	2	3	antisense	NAG	GGGAGCAGCAGCAGCAGCAA	6
chr19:18785565-18789565	18787565	3	3	sense	NAG	AGCAGCAGCAGCAGCAGCAG	3
chr19:26629019-26633019	26631019	16	16	sense	NAG	AGCAGCAGCAGCAGCAACAG	2
chr19:43385847-43389847	43387847	1	2	antisense	NAG	AGCAGCAGCAGCAGCAACAG	2
chr19:53132555-53136555	53134555	3	3	sense	NGG	AGCAGCAGCAGCAGCAACAA	3
chrX:57324745-57328745	57326745	42	42	sense	NAG	AGCAGCAGCAGCAGCAACAG	2
