# Supplementary material for: Improving the sensitivity of in vivo CRISPR off-target detection with DISCOVER-Seq+
Source: Nat Methods. 2023 Apr 6;20(5):706–13. doi: 10.1038/s41592-023-01840-z (PMC10172116; doi:10.1038/s41592-023-01840-z)
Supplement: Source Data Extended Data Fig. 2 — Source data for Extended Data Fig. 2. [file 41592_2023_1840_MOESM10_ESM.xlsx]

## Sheet: Fig. S2a
Dseq+									Dseq
# Chr: Start - End	Cutsite	Discoscore	Cutsite Ends	Strand	PAM	Guide sequence	Mismatches		# Chr: Start - End	Cutsite	Discoscore	Cutsite Ends	Strand	PAM	Guide sequence	Mismatches
chr1:854336-858336	856336	107	107	sense	NGG	TCTCCTCCCCACCCCACCTC	6		chr1:873337-877337	875337	4	4	sense	NGG	GACCCTGTCCACCCCACCTC	3
chr1:873337-877337	875337	92	92	sense	NGG	GACCCTGTCCACCCCACCTC	3		chr1:18852550-18856550	18854550	17	18	antisense	NAG	CCCCCCCCCCCCCCCCCGCC	7
chr1:1292272-1296272	1294272	21	21	sense	NGG	TGGCCCCTCCGCCCCACCTC	5		chr1:51440193-51444193	51442193	1	2	antisense	NGG	GACCCCTCCCTCCCCACCTC	4
chr1:5475152-5479152	5477152	7	7	sense	NGG	CTGCCTCCTCACCCCGCCTC	6		chr1:151029885-151033885	151031885	15	15	sense	NGG	CCTCCCCCACACCCCGCATC	6
chr1:11712545-11716545	11714545	8	8	sense	NGG	GACCCGCCCCGCCCCGCCTC	3		chr2:12742775-12746775	12744775	13	13	sense	NGG	GACACACCCCACCCCACCTC	4
chr1:17377889-17381889	17379889	18	18	sense	NGG	CAACCCCCACCACCCACCTC	7		chr2:242212606-242216606	242214606	39	39	sense	NGG	ATTCCCCCCCACCCCGCCTC	4
chr1:17377890-17381890	17379890	19	19	sense	NGG	AACCCCCACCACCCACCTCC	6		chr3:140396800-140400800	140398800	4	4	sense	NGG	CAACCCCCCCACCCCGCTTC	4
chr1:25172863-25176863	25174863	3	4	antisense	NGG	TTCCCACCCCACCCCACCTA	6		chr4:1494257-1498257	1496257	3	3	sense	NGG	AGGCCCCCACACCCCGCCTC	5
chr1:27020828-27024828	27022828	1	2	antisense	NGG	CCCCCCTCCCACCCCGCCCC	5		chr4:38535627-38539627	38537627	60	60	sense	NGG	CTCCCCACCCACCCCGCCTC	4
chr1:51440193-51444193	51442193	341	342	antisense	NGG	GACCCCTCCCTCCCCACCTC	4		chr5:6713118-6717118	6715118	131	131	sense	NGG	CTACCCCTCCACCCCGCCTC	3
chr1:78243437-78247437	78245437	5	6	antisense	NGG	TCTCCACCCCACCCCGCCCC	6		chr5:139026256-139030256	139028256	8	8	sense	NGG	CTCCCCCCCCTCCCCGCCTC	4
chr1:112706280-112710280	112708280	3	3	sense	NGG	GCCACCTTCCACCCCACCTC	4		chr6:43736563-43740563	43738563	69	70	antisense	NGG	GACCCCCTCCACCCCGCCTC	0
chr1:151029885-151033885	151031885	335	335	sense	NGG	CCTCCCCCACACCCCGCATC	6		chr6:46932845-46936845	46934845	23	24	antisense	NGG	CCCCCCCCCCCCCCGCCCAC	7
chr1:178736728-178740728	178738728	49	50	antisense	NGG	GGCCCTCTCCACTCCACCTC	4		chr8:144820961-144824961	144822961	6	6	sense	NGG	GTACCCCACCACCCCGCCCC	4
chr1:237193682-237197682	237195682	3	4	antisense	NGG	AACCCCACCCACCCCATCTC	5		chr9:103597650-103601650	103599650	13	14	antisense	NGG	ACACCCCCCCACCCCGCCTC	4
chr2:11697964-11701964	11699964	55	55	sense	NGG	CTCCCTCCCCACCCCACCTC	5		chr9:126136182-126140182	126138182	7	8	antisense	NGG	CACTCCCCCCACCCCGCCCC	4
chr2:12742775-12746775	12744775	652	652	sense	NGG	GACACACCCCACCCCACCTC	4		chr10:72536217-72540217	72538217	3	3	sense	NGG	CAGTCCCCCCACCCCACCTC	5
chr2:24855593-24859593	24857593	38	38	sense	NGG	ACCCCCCCCCCCCCCGCCCC	5		chr10:116292257-116296257	116294257	5	6	antisense	NGG	CCCCACCCCCACCCCGCCTC	4
chr2:43606538-43610538	43608538	7	7	sense	NGG	TACTCCCCCCACCCAGCCTC	4		chr10:135147947-135151947	135149947	14	14	sense	NGG	CGCCCTCCCCACCCCGCCTC	4
chr2:91932568-91936568	91934568	2	3	antisense	NGG	TTCCCCCCCAACCCCACCTC	5		chr11:372668-376668	374668	1	2	antisense	NGG	AGGCCCCCCCGCCCCGCCTC	5
chr2:129075580-129079580	129077580	5	6	antisense	NGG	CTCCCCCCCCACCCCGTCCC	5		chr11:2684250-2688250	2686250	2	3	antisense	NGG	CTCACCCCCCACCCCACCTC	5
chr2:129242203-129246203	129244203	31	32	antisense	NGG	CCCCCCCCCCACCCCGCCCC	4		chr11:31815484-31819484	31817484	34	35	antisense	NGG	GGGCCCCTCCACCCCGCCTC	2
chr2:170571350-170575350	170573350	37	37	sense	NGG	CCACCCCCCCACCCCGCCCC	5		chr11:63389091-63393091	63391091	2	3	antisense	NGG	GACACCTTCCACCCCGTCTC	3
chr2:171994324-171998324	171996324	5	6	antisense	NGG	ACCCCACCCCACCCCACCCC	6		chr11:71946804-71950804	71948804	3	3	sense	NGG	GCTTCCCTCCACCCCGCATC	4
chr2:199051612-199055612	199053612	14	14	sense	NGG	TTCCCACTCCACCCCCCTTC	5		chr11:76493790-76497790	76495790	3	4	antisense	NGG	CACCCCCCCCCCCCCACCTC	4
chr2:223729497-223733497	223731497	3	3	sense	NGG	CCCCCCCCCCCCCCCGCCCC	5		chr13:100544990-100548990	100546990	1	2	antisense	NGG	CCCCCCCCCCCCCCCGCCTC	4
chr2:242212606-242216606	242214606	549	549	sense	NGG	ATTCCCCCCCACCCCGCCTC	4		chr16:56961430-56965430	56963430	11	12	antisense	NGG	TGCCCCCCCCACCCCACCTC	4
chr3:13185304-13189304	13187304	7	8	antisense	NGG	GGACCCCCCCCCCCCGCCCC	5		chr17:4356753-4360753	4358753	8	9	antisense	NGG	TACCCCCCACACCCCGCCTC	3
chr3:14938393-14942393	14940393	2	3	antisense	NGG	AGTCCCCTCCACCCCTCCTC	4		chr17:40042758-40046758	40044758	21	22	antisense	NGG	TGCCCCTCCCACCCCGCCTC	4
chr3:15742339-15746339	15744339	3	3	sense	NGG	ACCCCCCACCACCCCACCCC	5		chr17:42644427-42648427	42646427	33	34	antisense	NAG	CCCCCCCCCCCCCCCCCCCG	7
chr3:31456659-31460659	31458659	22	23	antisense	NGG	CTTCCCCCACACCCCGCCCC	6		chr17:55738530-55742530	55740530	1	2	antisense	NGG	CCGCCCCTCCACCCCGCCAC	4
chr3:36940272-36944272	36942272	2	3	antisense	NGG	GATCCTCCTCCCTCCGCCTC	6		chr18:21357560-21361560	21359560	29	30	antisense	NGG	GCCCCCACCCACCCCGCCTC	3
chr3:38139266-38143266	38141266	5	6	antisense	NGG	CCCCACCCCCACCCCGCCCC	5		chr20:31932549-31936549	31934549	3	4	antisense	NAG	CCCCCCCCCCCCCCCCCCAC	6
chr3:49848178-49852178	49850178	18	19	antisense	NGG	GACCCCTACCACCCCATCTC	4		chr22:50882802-50886802	50884802	10	10	sense	NGG	CCCCCCCCCCCCCCCGCCTC	4
chr3:65073658-65077658	65075658	3	3	sense	NGG	CCCCCCCTCCACCCCACTTC	4		chrX:129038640-129042640	129040640	3	3	sense	NGG	TGCCCCCCCCACCCCGCCCC	4
chr3:140396800-140400800	140398800	31	31	sense	NGG	CAACCCCCCCACCCCGCTTC	4
chr3:195487220-195491220	195489220	5	5	sense	NGG	CACCACCCCCACCCCGCCCC	4
chr4:1494257-1498257	1496257	60	60	sense	NGG	AGGCCCCCACACCCCGCCTC	5
chr4:7327546-7331546	7329546	3	3	sense	NGG	GCCCCCCCCAACCCCGCCCC	4
chr4:8839918-8843918	8841918	40	41	antisense	NGG	CATACCCCCCACCCCGCCCC	5
chr4:38535627-38539627	38537627	719	719	sense	NGG	CTCCCCACCCACCCCGCCTC	4
chr4:40232055-40236055	40234055	9	10	antisense	NGG	AGACCCCTGCCCCCCGCCTC	5
chr4:148734623-148738623	148736623	1	2	antisense	NGG	CTCCCCCCGCCCCCCGCCTC	5
chr4:160031152-160035152	160033152	7	7	sense	NGG	TCACTCCCCCACCCCACCTC	6
chr5:1178726-1182726	1180726	2	3	antisense	NGG	CCACCCCCATCCCCCGCCTC	7
chr5:6713118-6717118	6715118	878	878	sense	NGG	CTACCCCTCCACCCCGCCTC	3
chr5:132858375-132862375	132860375	16	16	sense	NGG	TGCACCCCCCACCCCGCCCC	5
chr5:133511144-133515144	133513144	2	3	antisense	NGG	CCCCCACCCCACCCCACCCC	6
chr5:139026256-139030256	139028256	126	126	sense	NGG	CTCCCCCCCCTCCCCGCCTC	4
chr5:156319141-156323141	156321141	12	12	sense	NGG	GACCCCACCTACCCCACCTC	4
chr5:170876069-170880069	170878069	4	4	sense	NGG	CCGCCCCCCCACCCCGCCGC	5
chr5:179333017-179337017	179335017	4	4	sense	NGG	GCCCCCTCAGCCCCGGCCTC	7
chr5:179586301-179590301	179588301	5	5	sense	NAG	GACTCCCTCCGCCCCGCTTC	3
chr6:14055997-14059997	14057997	3	4	antisense	NGG	ACCCCACCCCACCCCACCCC	6
chr6:14760745-14764745	14762745	2	3	antisense	NAG	GGCCCACCCCACCCCGCCCC	4
chr6:26468623-26472623	26470623	6	6	sense	NGG	GACCCCCCCCACCCCACCCC	3
chr6:26568873-26572873	26570873	29	29	sense	NGG	GACCCCCCCACCCCACCCTC	5
chr6:31460828-31464828	31462828	4	5	antisense	NAG	CTCCCCCTCCACCCCACCTC	3
chr6:36851826-36855826	36853826	12	13	antisense	NGG	GCCTCCCCCCACCCAGCCTC	4
chr6:41541449-41545449	41543449	3	3	sense	NGG	GCCACCCCCCACCCCACCCC	5
chr6:43335336-43339336	43337336	9	9	sense	NGG	GACACACCCCCCCCCGCCTC	4
chr6:43736563-43740563	43738563	623	624	antisense	NGG	GACCCCCTCCACCCCGCCTC	0
chr6:160550567-160554567	160552567	32	33	antisense	NGG	TCAGACCTCCACCCCGCCTC	5
chr7:5475130-5479130	5477130	2	3	antisense	NGG	CTTATCCCCCACCCCACCTC	7
chr7:36570765-36574765	36572765	6	6	sense	NAG	ACACCGCTCCACCCCGCTTC	5
chr7:42983409-42987409	42985409	43	44	antisense	NGG	CAACCCCCCTCACCCGCCTC	6
chr7:44251557-44255557	44253557	1	2	antisense	NGG	GGCCCACTCCACTCCGTCTC	4
chr7:45215947-45219947	45217947	8	8	sense	NGG	GCCCCACCCCACTCCACCTC	5
chr7:50763528-50767528	50765528	24	24	sense	NGG	AACCACCCCCACCCCACCCC	5
chr7:66021173-66025173	66023173	7	7	sense	NGG	CTGCCCCCCCACCCCAACTC	6
chr7:75922053-75926053	75924053	5	5	sense	NGG	CGTCCCCTCTACCCCACCCC	6
chr7:76885484-76889484	76887484	3	4	antisense	NGG	ACACCCCCCACCCCCACCTC	7
chr7:95317678-95321678	95319678	16	17	antisense	NGG	GACCCCTCACACCCCGCCCC	4
chr7:99844777-99848777	99846777	1	2	antisense	NGG	GCCCCCACCCACCCCACCCC	5
chr7:100283894-100287894	100285894	1	2	antisense	NGG	GGTCCCCTCCTCCCCACCCC	5
chr7:101148798-101152798	101150798	3	3	sense	NGG	AACCTCCACCTCCCCGCCTC	4
chr7:104931955-104935955	104933955	83	83	sense	NGG	TCCACCCCCCACCCCGCCCC	5
chr7:123172712-123176712	123174712	18	19	antisense	NGG	TCCTCCCCCCCACCCGCCTC	6
chr7:138806876-138810876	138808876	1	2	antisense	NGG	TCTCCCCTCCTCCCAGCCTC	5
chr7:142958418-142962418	142960418	3	3	sense	NGG	GTCCCTACCCACCCCGCCCC	5
chr8:18039547-18043547	18041547	34	35	antisense	NGG	CCCCCCCACCACCCCGCCCC	4
chr8:141605588-141609588	141607588	4	4	sense	NGG	CACCCCCCCCCCCCCGCCCC	4
chr8:144820961-144824961	144822961	136	136	sense	NGG	GTACCCCACCACCCCGCCCC	4
chr8:145107869-145111869	145109869	2	3	antisense	NGG	ACCCCCCCCCCACCCCGCTC	7
chr9:27336874-27340874	27338874	117	117	sense	NGG	GACCCCTCCCACCCCGACTC	3
chr9:33200624-33204624	33202624	3	3	sense	NGG	GTCCCCTCCCTCCCCGCCTC	4
chr9:37463364-37467364	37465364	7	7	sense	NAG	CCCCCCTCCCACCCCGCCTC	4
chr9:100730585-100734585	100732585	6	6	sense	NGG	TCCCCCCACCACCCCACCCC	5
chr9:103597650-103601650	103599650	274	275	antisense	NGG	ACACCCCCCCACCCCGCCTC	4
chr9:126136182-126140182	126138182	309	310	antisense	NGG	CACTCCCCCCACCCCGCCCC	4
chr9:130524893-130528893	130526893	4	4	sense	NGG	CATCTCCCCCACCCCACCTC	5
chr9:130661086-130665086	130663086	17	17	sense	NAG	CCCCCACCCCACCCCGCCTC	4
chr9:131704583-131708583	131706583	9	10	antisense	NGG	AGCCAACCCCACCCCGCCTC	5
chr9:139438848-139442848	139440848	191	192	antisense	NGG	CGCCCTCCCCATTCCGCCCC	7
chr9:140261446-140265446	140263446	3	4	antisense	NGG	AAGCCCCCCCACCCCGCCCC	4
chr10:44558084-44562084	44560084	5	5	sense	NGG	CACTCCCCACACCCCACCTC	5
chr10:72536217-72540217	72538217	268	268	sense	NGG	CAGTCCCCCCACCCCACCTC	5
chr10:79479774-79483774	79481774	8	9	antisense	NGG	ACTCCCACCCACCCCACCTC	6
chr10:102727256-102731256	102729256	3	3	sense	NAG	CCCCCCCCCCGCCCCGCCTC	4
chr10:102819517-102823517	102821517	29	29	sense	NGG	CTACCCCCACTCCCCGCCTC	6
chr10:116292257-116296257	116294257	131	132	antisense	NGG	CCCCACCCCCACCCCGCCTC	4
chr10:133954646-133958646	133956646	12	13	antisense	NGG	AGCCCCCCCCACCCCGACTC	4
chr10:135147947-135151947	135149947	347	347	sense	NGG	CGCCCTCCCCACCCCGCCTC	4
chr11:372668-376668	374668	198	199	antisense	NGG	AGGCCCCCCCGCCCCGCCTC	5
chr11:1567721-1571721	1569721	5	5	sense	NGG	CTCCTCCCTCCACCCGCCTC	7
chr11:2684250-2688250	2686250	141	142	antisense	NGG	CTCACCCCCCACCCCACCTC	5
chr11:12306934-12310934	12308934	18	18	sense	NGG	ATCCCCCTCCACCCCACCCC	4
chr11:13946370-13950370	13948370	13	13	sense	NGG	TACCCCCCCCACCCCGCCAC	3
chr11:31815484-31819484	31817484	631	632	antisense	NGG	GGGCCCCTCCACCCCGCCTC	2
chr11:32182486-32186486	32184486	7	8	antisense	NGG	CACCCCCCGCACCCCGCCCC	4
chr11:45794057-45798057	45796057	1	2	antisense	NGG	ATCCCTCTCCACCCCACCCC	5
chr11:46139856-46143856	46141856	18	19	antisense	NGG	CATCCCCCCCACCCCACCCC	5
chr11:61319440-61323440	61321440	9	10	antisense	NGG	CACCCCCTCCCCTCCGCCTC	3
chr11:63389091-63393091	63391091	105	106	antisense	NGG	GACACCTTCCACCCCGTCTC	3
chr11:65477770-65481770	65479770	9	10	antisense	NGG	GGCTCCCTCCGCCCCGCCCC	4
chr11:67349524-67353524	67351524	8	9	antisense	NGG	CTGCCCCCCCTCCCCGCCCC	6
chr11:71946804-71950804	71948804	166	166	sense	NGG	GCTTCCCTCCACCCCGCATC	4
chr11:72459205-72463205	72461205	2	3	antisense	NGG	TGTCCCCTCTACCCCGCTTC	5
chr11:76493790-76497790	76495790	379	380	antisense	NGG	CACCCCCCCCCCCCCACCTC	4
chr11:83431601-83435601	83433601	9	10	antisense	NGG	GTCACTCCCCACCCCGCCTC	4
chr11:133775457-133779457	133777457	7	7	sense	NGG	TCTCCCCTCCACCCCGCCCT	5
chr12:26023096-26027096	26025096	89	90	antisense	NGG	CATTCCCCCCACCCCACCTC	5
chr12:31810349-31814349	31812349	15	15	sense	NGG	GATCGACTCCACCCCGCCTC	3
chr12:57479230-57483230	57481230	16	17	antisense	NGG	GACCCCTCCCCCCCCACCTC	4
chr12:64990682-64994682	64992682	5	5	sense	NGG	CCCTCCCCCCACCCCACATC	6
chr12:106051709-106055709	106053709	4	4	sense	NGG	TCCCCCTCCACCCCAGCCTC	7
chr12:123891672-123895672	123893672	7	7	sense	NGG	TTCCCCCCCAACCCCACCTC	5
chr12:133285148-133289148	133287148	6	6	sense	NGG	CCGCCCCTGCACCCAGCCTC	5
chr13:26624242-26628242	26626242	73	73	sense	NGG	TCCCCCCCACCCCCGACCTC	7
chr13:100544990-100548990	100546990	148	149	antisense	NGG	CCCCCCCCCCCCCCCGCCTC	4
chr13:107365838-107369838	107367838	6	6	sense	NGG	TCTCCCCTGTACCCCGCCTC	5
chr14:75096722-75100722	75098722	21	21	sense	NGG	CCTCACCCCCACCCCACCTC	6
chr14:90401321-90405321	90403321	4	4	sense	NAG	GTCCCCTCCCACCCCGCCTC	3
chr15:33284108-33288108	33286108	72	73	antisense	NGG	GACCCCCCCCACCCCGCCCC	2
chr15:78855726-78859726	78857726	6	7	antisense	NGG	TCCCCACCCCGCCCCGCCTC	5
chr16:1418597-1422597	1420597	13	14	antisense	NGG	AACCCCCGTCTCCCCACCTC	5
chr16:1966768-1970768	1968768	4	4	sense	NGG	TTCCCCCCCCACCCCACTCC	6
chr16:56961430-56965430	56963430	366	367	antisense	NGG	TGCCCCCCCCACCCCACCTC	4
chr16:67287447-67291447	67289447	6	6	sense	NGG	AGGCCCTCCCACCCCGCATC	6
chr16:69164712-69168712	69166712	18	19	antisense	NGG	AGTAGCCCCCACCCCGCCTC	6
chr16:82732581-82736581	82734581	16	16	sense	NGG	CCCCCCCCCCCCCCCGCCCC	5
chr16:85336207-85340207	85338207	7	8	antisense	NGG	ATGCCCCACCCCCCCGCCCC	6
chr17:4356753-4360753	4358753	277	278	antisense	NGG	TACCCCCCACACCCCGCCTC	3
chr17:7145480-7149480	7147480	8	8	sense	NGG	TTTCCCCCCCACCCCAACTC	6
chr17:16187434-16191434	16189434	4	5	antisense	NGG	GCCACCCCTCCACCCACCTC	7
chr17:16952853-16956853	16954853	66	67	antisense	NGG	CTCCCCCGCCACCCCGCCCC	4
chr17:40042758-40046758	40044758	459	460	antisense	NGG	TGCCCCTCCCACCCCGCCTC	4
chr17:42644427-42648427	42646427	13	14	antisense	NAG	CCCCCCCCCCCCCCCCCCCG	7
chr17:46101848-46105848	46103848	5	6	antisense	NGG	AACCTCCCCCACCCCACCCC	5
chr17:48622778-48626778	48624778	5	5	sense	NGG	CCCTTCCCCCACCCCACCTC	6
chr17:55738530-55742530	55740530	18	19	antisense	NGG	CCGCCCCTCCACCCCGCCAC	4
chr17:58402868-58406868	58404868	58	58	sense	NGG	CGCCCACCCCACCCCACCTC	5
chr17:62165055-62169055	62167055	32	33	antisense	NGG	ACTCCCCTCCACCCCGGCTC	4
chr17:79879153-79883153	79881153	14	14	sense	NGG	CACCCCCCCCCCCCCGCCCC	4
chr18:21357560-21361560	21359560	595	596	antisense	NGG	GCCCCCACCCACCCCGCCTC	3
chr19:1026251-1030251	1028251	31	32	antisense	NGG	ACCCCACCCCACCCCGTCTC	5
chr19:1492330-1496330	1494330	13	13	sense	NGG	CCTGCCCCCCACCCCGCCCC	6
chr19:3552987-3556987	3554987	7	8	antisense	NGG	TCACCCCTCTTCCCCGCCTC	5
chr19:13120188-13124188	13122188	201	201	sense	NGG	GCCCCCCACCACCCCACCTC	3
chr19:14140976-14144976	14142976	49	50	antisense	NGG	GAGCTCCCCCACCCCGCCCC	4
chr19:18631484-18635484	18633484	16	17	antisense	NGG	AGTCCCATCCACCCCGCCTA	5
chr19:42804802-42808802	42806802	57	58	antisense	NGG	TTCTCCCTCCTCCCCGCCTC	4
chr19:45391936-45395936	45393936	8	9	antisense	NGG	CCGGGCCCCCACCCCACCTC	7
chr19:45950054-45954054	45952054	8	8	sense	NGG	AAGACCCCCCACCCCGCCCC	5
chr19:51913520-51917520	51915520	4	5	antisense	NGG	AACACCCCCCACCCCACCCC	5
chr20:10911962-10915962	10913962	8	9	antisense	NGG	CCACCCCCCCACCCCGCCCC	5
chr20:35989134-35993134	35991134	2	3	antisense	NGG	AGACCCCCCCACCCCACCCC	6
chr20:62573818-62577818	62575818	6	7	antisense	NGG	CCGCCCCCCCATCCCGCCCC	6
chr22:20139944-20143944	20141944	2	3	antisense	NGG	GGCCTCCTCCACCCCACCCC	4
chr22:40100400-40104400	40102400	9	9	sense	NGG	GTCCCTCCCCACCCCGCCTT	4
chr22:43389090-43393090	43391090	4	4	sense	NGG	ATGTCCCCCCTCCCCGCCTC	6
chr22:43682495-43686495	43684495	7	7	sense	NGG	AGCCCCCACCTCCCCGCCTC	4
chr22:47509255-47513255	47511255	12	12	sense	NGG	GCCCCCCACCACCCCACCCC	4
chr22:50882802-50886802	50884802	329	329	sense	NGG	CCCCCCCCCCCCCCCGCCTC	4
chrX:118863484-118867484	118865484	20	21	antisense	NGG	GTCCTCCACCACCCCGCCTC	3
chrX:129038640-129042640	129040640	32	32	sense	NGG	TGCCCCCCCCACCCCGCCCC	4
chrX:149930528-149934528	149932528	83	83	sense	NGG	CTGCCCCCCCACCCCGCCAC	5
chrX:152835128-152839128	152837128	54	54	sense	NGG	GTCCCCCTCCTCCCCACCTC	3

## Sheet: Fig. S2b-Fs2
Dseq+									Dseq
# Chr: Start - End	Cutsite	Discoscore	Cutsite Ends	Strand	PAM	Guide sequence	Mismatches		# Chr: Start - End	Cutsite	Discoscore	Cutsite Ends	Strand	PAM	Guide sequence	Mismatches
chr1:74226712-74230712	74228712	3	3	sense	NGG	ACTGCAAAATGGATTCCATG	3		chr11:22645354-22649354	22647354	116	116	sense	NGG	GCTGCAGAAGGGATTCCATG	0
chr1:219490766-219494766	219492766	4	4	sense	NGG	ACTGCTGAGAGGATTCCATG	4		chr22:36951001-36955001	36953001	7	8	antisense	NGG	GCTGCAGAAGGGATTCCAAG	1
chr2:102685086-102689086	102687086	3	4	antisense	NGG	GAAGCAGAAAGAATTCCATG	4
chr3:15209567-15213567	15211567	21	21	sense	NGG	GCTGCAAAAAGGATTCCAGG	3
chr3:65844371-65848371	65846371	6	6	sense	NGG	GCTGCTGAACAGATTCCATG	3
chr6:27730628-27734628	27732628	119	120	antisense	NGG	GACGCAGAAGGGACTCCATG	3
chr6:134346468-134350468	134348468	3	4	antisense	NGG	GCTGAAGAAGGAATTTCATG	3
chr6:136789413-136793413	136791413	5	5	sense	NGG	GTTGCAGCAAGAATTCCATG	4
chr8:125218720-125222720	125220720	3	3	sense	NGG	CAAGCAGAAGGGATTCCACA	5
chr11:22645354-22649354	22647354	989	989	sense	NGG	GCTGCAGAAGGGATTCCATG	0
chr11:43944420-43948420	43946420	28	28	sense	NGG	GCTGGAGGAAGGATTCCATG	3
chr11:66607709-66611709	66609709	13	14	antisense	NGG	TGTGAAGAAGGGTTTCCATG	4
chr17:57496752-57500752	57498752	46	47	antisense	NGG	GGTACAGAAGGGCTTCCATG	3
chr20:43955295-43959295	43957295	2	3	antisense	NAG	GCCACAGAAGGGATTCTATG	3
chr22:36951001-36955001	36953001	225	226	antisense	NGG	GCTGCAGAAGGGATTCCAAG	1

## Sheet: Fig. S2b-Vs3
Dseq+									Dseq
# Chr: Start - End	Cutsite	Discoscore	Cutsite Ends	Strand	PAM	Guide sequence	Mismatches		# Chr: Start - End	Cutsite	Discoscore	Cutsite Ends	Strand	PAM	Guide sequence	Mismatches
chr1:25032313-25036313	25034313	3	3	sense	NGG	TGTGTGTGTGTGTGTGGGGG	5		chr6:43735470-43739470	43737470	57	57	sense	NGG	GGTGAGTGAGTGTGTGCGTG	0
chr5:89438969-89442969	89440969	12	13	antisense	NGG	AGAGAGTGAGTGTGTGCATG	3
chr5:115432675-115436675	115434675	18	18	sense	NGG	TGTGGGTGAGTGTGTGCGTG	2
chr6:43735470-43739470	43737470	334	334	sense	NGG	GGTGAGTGAGTGTGTGCGTG	0
chr14:65567159-65571159	65569159	42	43	antisense	NGG	AGTGAGTGAGTGTGTGTGTG	2
chr22:37660824-37664824	37662824	18	19	antisense	NGG	GCTGAGTGAGTGTATGCGTG	2

## Sheet: Fig. S2b-Hs4
Dseq+ | HEK site 4 | 4h									Dseq | HEK site 4 | 4h
# Chr: Start - End	Cutsite	Discoscore	Cutsite Ends	Strand	PAM	Guide sequence	Mismatches		# Chr: Start - End	Cutsite	Discoscore	Cutsite Ends	Strand	PAM	Guide sequence	Mismatches
chr1:28795261-28799261	28797261	4	4	sense	NGG	AGAAAAGAGGCTGGGTGTGG	7		chr4:56813198-56817198	56815198	12	12	sense	NGG	GGCAATGCGGCTGGAGGCGG	2
chr3:10416956-10420956	10418956	2	3	antisense	NGG	GGCTCCGCAGCTGGAGGTGG	3		chr10:126692874-126696874	126694874	16	16	sense	NGG	GGCACGACGGCTGGAGGTGG	2
chr4:56813198-56817198	56815198	94	94	sense	NGG	GGCAATGCGGCTGGAGGCGG	2		chr15:41042242-41046242	41044242	8	9	antisense	NGG	GGCGCTGCGGCGGGAGGTGG	2
chr6:160515881-160519881	160517881	12	13	antisense	NGG	GGCACTGCTGCTGGGGGTGG	2		chr20:31347772-31351772	31349772	61	61	sense	NGG	GGCACTGCGGCTGGAGGTGG	0
chr7:1395398-1399398	1397398	4	4	sense	NGG	AGCACTGCAGCTGGGAGTGG	4		chr20:60008562-60012562	60010562	3	3	sense	NGG	TGCACTGCGGCCGGAGGAGG	3
chr7:54559437-54563437	54561437	3	3	sense	NGG	AGGACTGCGGCTGGGGGTGG	3
chr10:77101119-77105119	77103119	7	7	sense	NGG	GGCATCACGGCTGGAGGTGG	3
chr10:126692874-126696874	126694874	114	114	sense	NGG	GGCACGACGGCTGGAGGTGG	2
chr13:27627410-27631410	27629410	6	7	antisense	NGG	GGCACTGGGGTTGGAGGTGG	2
chr13:39260928-39264928	39262928	26	26	sense	NGG	AGCAGTGCGGCTAGAGGTGG	3
chr13:88898992-88902992	88900992	2	3	antisense	NGG	CACACTGCAGCTGGAGGTGG	3
chr15:41042242-41046242	41044242	63	64	antisense	NGG	GGCGCTGCGGCGGGAGGTGG	2
chr17:75427280-75431280	75429280	11	12	antisense	NGG	GACACCACGGCTGGAGATGG	4
chr19:33380081-33384081	33382081	3	4	antisense	NGG	GGCTCTGCGGCTGGAGGGGG	2
chr20:1149854-1153854	1151854	15	16	antisense	NGG	GGCACTGTGGCTGCAGGTGG	2
chr20:31347772-31351772	31349772	287	287	sense	NGG	GGCACTGCGGCTGGAGGTGG	0
chr20:45341010-45345010	45343010	5	5	sense	NGG	GGCACTGAGGGTGGAGGTGG	2
chr20:60008562-60012562	60010562	23	23	sense	NGG	TGCACTGCGGCCGGAGGAGG	3
Dseq+ | HEK site 4 | 12h									Dseq | HEK site 4 | 12h
# Chr: Start - End	Cutsite	Discoscore	Cutsite Ends	Strand	PAM	Guide sequence	Mismatches		# Chr: Start - End	Cutsite	Discoscore	Cutsite Ends	Strand	PAM	Guide sequence	Mismatches
chr2:241638854-241642854	241640854	2	3	antisense	NGG	GGGGCTGCGGCCGGAGGTGG	3		chr4:56813198-56817198	56815198	23	23	sense	NGG	GGCAATGCGGCTGGAGGCGG	2
chr3:10416956-10420956	10418956	2	3	antisense	NGG	GGCTCCGCAGCTGGAGGTGG	3		chr7:54559437-54563437	54561437	4	4	sense	NGG	AGGACTGCGGCTGGGGGTGG	3
chr4:56813198-56817198	56815198	139	139	sense	NGG	GGCAATGCGGCTGGAGGCGG	2		chr10:126692874-126696874	126694874	36	36	sense	NGG	GGCACGACGGCTGGAGGTGG	2
chr6:36759680-36763680	36761680	2	3	antisense	NGG	CCCACTGGGGCTGGAGGTGG	3		chr13:39260928-39264928	39262928	7	7	sense	NGG	AGCAGTGCGGCTAGAGGTGG	3
chr6:160515881-160519881	160517881	34	35	antisense	NGG	GGCACTGCTGCTGGGGGTGG	2		chr15:41042242-41046242	41044242	18	19	antisense	NGG	GGCGCTGCGGCGGGAGGTGG	2
chr7:1395398-1399398	1397398	18	18	sense	NGG	AGCACTGCAGCTGGGAGTGG	4		chr17:75427280-75431280	75429280	3	4	antisense	NGG	GACACCACGGCTGGAGATGG	4
chr7:54559437-54563437	54561437	19	19	sense	NGG	AGGACTGCGGCTGGGGGTGG	3		chr19:33380081-33384081	33382081	2	3	antisense	NGG	GGCTCTGCGGCTGGAGGGGG	2
chr10:77101119-77105119	77103119	18	18	sense	NGG	GGCATCACGGCTGGAGGTGG	3		chr20:1149854-1153854	1151854	3	4	antisense	NGG	GGCACTGTGGCTGCAGGTGG	2
chr10:126692874-126696874	126694874	181	181	sense	NGG	GGCACGACGGCTGGAGGTGG	2		chr20:31347772-31351772	31349772	101	101	sense	NGG	GGCACTGCGGCTGGAGGTGG	0
chr13:27627410-27631410	27629410	9	10	antisense	NGG	GGCACTGGGGTTGGAGGTGG	2		chr20:60008562-60012562	60010562	12	12	sense	NGG	TGCACTGCGGCCGGAGGAGG	3
chr13:39260928-39264928	39262928	62	62	sense	NGG	AGCAGTGCGGCTAGAGGTGG	3
chr13:88898992-88902992	88900992	9	10	antisense	NGG	CACACTGCAGCTGGAGGTGG	3
chr15:41042242-41046242	41044242	113	114	antisense	NGG	GGCGCTGCGGCGGGAGGTGG	2
chr17:174302-178302	176302	5	6	antisense	NGG	TGCACTGTGGCTGGAGATGG	3
chr17:75427280-75431280	75429280	26	27	antisense	NGG	GACACCACGGCTGGAGATGG	4
chr18:37192558-37196558	37194558	3	4	antisense	NGG	GGCACTGCGGGTGGAGGCGG	2
chr19:33380081-33384081	33382081	8	9	antisense	NGG	GGCTCTGCGGCTGGAGGGGG	2
chr19:38614186-38618186	38616186	8	9	antisense	NGG	GGCACTGAGACTGGGGGTGG	3
chr20:1149854-1153854	1151854	24	25	antisense	NGG	GGCACTGTGGCTGCAGGTGG	2
chr20:31347772-31351772	31349772	229	229	sense	NGG	GGCACTGCGGCTGGAGGTGG	0
chr20:45341010-45345010	45343010	11	11	sense	NGG	GGCACTGAGGGTGGAGGTGG	2
chr20:60008562-60012562	60010562	74	74	sense	NGG	TGCACTGCGGCCGGAGGAGG	3
chr20:60893671-60897671	60895671	3	4	antisense	NGG	GGCACAGCAGCTGGAGGTGC	3
Dseq+ | HEK site 4 | 24h									Dseq | HEK site 4 | 24h
# Chr: Start - End	Cutsite	Discoscore	Cutsite Ends	Strand	PAM	Guide sequence	Mismatches		# Chr: Start - End	Cutsite	Discoscore	Cutsite Ends	Strand	PAM	Guide sequence	Mismatches
chr3:10416956-10420956	10418956	2	3	antisense	NGG	GGCTCCGCAGCTGGAGGTGG	3		chr4:56813198-56817198	56815198	7	7	sense	NGG	GGCAATGCGGCTGGAGGCGG	2
chr4:56813198-56817198	56815198	54	54	sense	NGG	GGCAATGCGGCTGGAGGCGG	2		chr10:126692874-126696874	126694874	6	6	sense	NGG	GGCACGACGGCTGGAGGTGG	2
chr6:160515881-160519881	160517881	12	13	antisense	NGG	GGCACTGCTGCTGGGGGTGG	2		chr15:41042242-41046242	41044242	2	3	antisense	NGG	GGCGCTGCGGCGGGAGGTGG	2
chr7:1395398-1399398	1397398	12	12	sense	NGG	AGCACTGCAGCTGGGAGTGG	4		chr20:31347772-31351772	31349772	27	27	sense	NGG	GGCACTGCGGCTGGAGGTGG	0
chr7:54559437-54563437	54561437	9	9	sense	NGG	AGGACTGCGGCTGGGGGTGG	3		chr20:60008562-60012562	60010562	4	4	sense	NGG	TGCACTGCGGCCGGAGGAGG	3
chr10:77101119-77105119	77103119	9	9	sense	NGG	GGCATCACGGCTGGAGGTGG	3
chr10:126692874-126696874	126694874	104	104	sense	NGG	GGCACGACGGCTGGAGGTGG	2
chr13:27627410-27631410	27629410	13	14	antisense	NGG	GGCACTGGGGTTGGAGGTGG	2
chr13:39260928-39264928	39262928	40	40	sense	NGG	AGCAGTGCGGCTAGAGGTGG	3
chr13:88898992-88902992	88900992	11	12	antisense	NGG	CACACTGCAGCTGGAGGTGG	3
chr15:41042242-41046242	41044242	46	47	antisense	NGG	GGCGCTGCGGCGGGAGGTGG	2
chr17:75427280-75431280	75429280	17	18	antisense	NGG	GACACCACGGCTGGAGATGG	4
chr18:37192558-37196558	37194558	2	3	antisense	NGG	GGCACTGCGGGTGGAGGCGG	2
chr19:33380081-33384081	33382081	6	7	antisense	NGG	GGCTCTGCGGCTGGAGGGGG	2
chr19:38614186-38618186	38616186	9	10	antisense	NGG	GGCACTGAGACTGGGGGTGG	3
chr20:1149854-1153854	1151854	10	11	antisense	NGG	GGCACTGTGGCTGCAGGTGG	2
chr20:31347772-31351772	31349772	94	94	sense	NGG	GGCACTGCGGCTGGAGGTGG	0
chr20:60008562-60012562	60010562	48	48	sense	NGG	TGCACTGCGGCCGGAGGAGG	3
