# Supplementary material for: Improving the sensitivity of in vivo CRISPR off-target detection with DISCOVER-Seq+
Source: Nat Methods. 2023 Apr 6;20(5):706–13. doi: 10.1038/s41592-023-01840-z (PMC10172116; doi:10.1038/s41592-023-01840-z)
Supplement: Source Data Extended Data Fig. 3 — Source data for Extended Data Fig. 3. [file 41592_2023_1840_MOESM11_ESM.xlsx]

## Sheet: Fig. S3a-b
	FIG S3 A-B
		Name	Initial	False positives	Final sites
	KU	K562 Vs2	181	3	178
	KU	iPSC Vs2	58	2	56
	KU	HEK Hs4	23	0	23
	KU	K562 Fs2	15	0	15
	KU	HEK Vs3	5	1	4
	nD	K562 Vs2	36	1	35
	nD	iPSC Vs2	23	0	23
	nD	HEK Hs4	10	0	10
	nD	HEK Vs3	2	1	1
	nD	K562 Fs2	2	0	2

## Sheet: Fig. S3c,i
	VEGFA site 2 (iPSC)					PCSK9 (mice)
	2.1	2.45				2.1	2.4
	Wilcoxon signed-rank test
	https://www.socscistatistics.com/tests/signedranks/default2.aspx
	The value of z is-5.6936. The p-value is < .00001.					The value of z is-4.468. The p-value is < .00001.
	p = 1.24E-8					p = 7.90E-6

## Sheet: iPSC_Vs2_KU
# region string	cut site	Cas9 sense	observed target sequence	PAM	expected target sequence	mismatches	Ctotal	Cspan	Cend	Cproximal	Cdistal
chr1:937957-941957	939957	+	GACCCTGTCCACCCCACCTC	NGG	GACCCCCTCCACCCCGCCTC	3	3.6131	0	0.80291	0.602183	0.200728
chr1:18526055-18530055	18528055	-	CCCCCCCCCCCCCCCCCGCC	NAG	GACCCCCTCCACCCCGCCTC	7	1.50546	0	0	0	0
chr1:50974520-50978520	50976520	-	GACCCCTCCCTCCCCACCTC	NGG	GACCCCCTCCACCCCGCCTC	4	1.30473	0	0.501819	0.401455	0.100364
chr1:151057409-151061409	151059409	+	CCTCCCCCACACCCCGCATC	NGG	GACCCCCTCCACCCCGCCTC	6	5.52001	0.100364	1.70618	1.00364	0.702547
chr1:178767592-178771592	178769592	-	GGCCCTCTCCACTCCACCTC	NGG	GACCCCCTCCACCCCGCCTC	4	1.70618	0	0.401455	0.100364	0.301091
chr2:11557838-11561838	11559838	+	CTCCCTCCCCACCCCACCTC	NGG	GACCCCCTCCACCCCGCCTC	5	2.208	0	0.401455	0.100364	0.301091
chr2:12602649-12606649	12604649	+	GACACACCCCACCCCACCTC	NGG	GACCCCCTCCACCCCGCCTC	4	4.81746	0	1.40509	1.20437	0.200728
chr2:24632724-24636724	24634724	+	ACCCCCCCCCCCCCCGCCCC	NGG	GACCCCCTCCACCCCGCCTC	5	2.30837	0	0.301091	0.301091	0
chr2:85286370-85290370	85288370	-	TCCTCCTTCCACTCCGCCTC	NGG	GACCCCCTCCACCCCGCCTC	5	1.80655	0.301091	0.301091	0.200728	0.100364
chr2:241273191-241277191	241275191	+	ATTCCCCCCCACCCCGCCTC	NGG	GACCCCCTCCACCCCGCCTC	4	33.923	0	16.8611	10.7389	6.12219
chr3:140677958-140681958	140679958	+	CAACCCCCCCACCCCGCTTC	NGG	GACCCCCTCCACCCCGCCTC	4	4.41601	0.200728	0.80291	0.501819	0.301091
chr4:1492530-1496530	1494530	+	AGGCCCCCACACCCCGCCTC	NGG	GACCCCCTCCACCCCGCCTC	5	3.51273	0	0.602183	0.501819	0.100364
chr4:8838191-8842191	8840191	-	CATACCCCCCACCCCGCCCC	NGG	GACCCCCTCCACCCCGCCTC	5	5.62037	0.200728	1.60582	1.00364	0.602183
chr4:38534006-38538006	38536006	+	CTCCCCACCCACCCCGCCTC	NGG	GACCCCCTCCACCCCGCCTC	4	20.6749	0	9.33383	6.32292	3.01091
chr5:6713005-6717005	6715005	+	CTACCCCTCCACCCCGCCTC	NGG	GACCCCCTCCACCCCGCCTC	3	27.6	0.100364	13.4487	7.52729	5.92146
chr5:139646671-139650671	139648671	+	CTCCCCCCCCTCCCCGCCTC	NGG	GACCCCCTCCACCCCGCCTC	4	4.51637	0	0.702547	0.100364	0.602183
chr5:156892130-156896130	156894130	+	GACCCCACCTACCCCACCTC	NGG	GACCCCCTCCACCCCGCCTC	4	2.208	0.100364	0.301091	0.200728	0.100364
chr5:180159301-180163301	180161301	+	GACTCCCTCCGCCCCGCTTC	NAG	GACCCCCTCCACCCCGCCTC	3	3.71346	0.100364	0.903274	0.602183	0.301091
chr6:43768825-43772825	43770825	-	GACCCCCTCCACCCCGCCTC	NGG	GACCCCCTCCACCCCGCCTC	0	22.3811	0	5.92146	1.50546	4.41601
chr7:95688365-95692365	95690365	-	GACCCCTCACACCCCGCCCC	NGG	GACCCCCTCCACCCCGCCTC	4	2.60946	0	0.401455	0.301091	0.100364
chr7:105291508-105295508	105293508	+	TCCACCCCCCACCCCGCCCC	NGG	GACCCCCTCCACCCCGCCTC	5	2.00728	0.301091	0.401455	0.200728	0.200728
chr8:18182037-18186037	18184037	-	CCCCCCCACCACCCCGCCCC	NGG	GACCCCCTCCACCCCGCCTC	4	2.60946	0.200728	0.401455	0.301091	0.100364
chr8:143738791-143742791	143740791	+	GTACCCCACCACCCCGCCCC	NGG	GACCCCCTCCACCCCGCCTC	4	6.12219	0.301091	2.5091	1.60582	0.903274
chr9:27336876-27340876	27338876	+	GACCCCTCCCACCCCGACTC	NGG	GACCCCCTCCACCCCGCCTC	3	6.62401	0	2.10764	1.60582	0.501819
chr9:100835367-100839367	100837367	-	ACACCCCCCCACCCCGCCTC	NGG	GACCCCCTCCACCCCGCCTC	4	24.1877	0	11.6422	8.22983	3.41237
chr9:123373902-123377902	123375902	-	CACTCCCCCCACCCCGCCCC	NGG	GACCCCCTCCACCCCGCCTC	4	3.81382	0.100364	0.903274	0.501819	0.401455
chr10:70776461-70780461	70778461	+	CAGTCCCCCCACCCCACCTC	NGG	GACCCCCTCCACCCCGCCTC	5	6.52365	0.100364	2.60946	1.80655	0.80291
chr10:114532497-114536497	114534497	-	CCCCACCCCCACCCCGCCTC	NGG	GACCCCCTCCACCCCGCCTC	4	9.83565	0	4.91783	3.6131	1.30473
chr10:133334443-133338443	133336443	+	CGCCCTCCCCACCCCGCCTC	NGG	GACCCCCTCCACCCCGCCTC	4	25.1913	0	11.04	7.92874	3.11128
chr11:372667-376667	374667	-	AGGCCCCCCCGCCCCGCCTC	NGG	GACCCCCTCCACCCCGCCTC	5	7.32656	0	3.51273	3.51273	0
chr11:2663019-2667019	2665019	-	CTCACCCCCCACCCCACCTC	NGG	GACCCCCTCCACCCCGCCTC	5	3.91419	0.200728	1.40509	1.00364	0.401455
chr11:31793935-31797935	31795935	-	GGGCCCCTCCACCCCGCCTC	NGG	GACCCCCTCCACCCCGCCTC	2	35.9302	0.200728	16.8611	11.6422	5.21892
chr11:32160939-32164939	32162939	-	CACCCCCCGCACCCCGCCCC	NGG	GACCCCCTCCACCCCGCCTC	4	1.50546	0	0.301091	0.200728	0.100364
chr11:61551967-61555967	61553967	-	CACCCCCTCCCCTCCGCCTC	NGG	GACCCCCTCCACCCCGCCTC	3	2.00728	0.100364	0.501819	0.301091	0.200728
chr11:72235760-72239760	72237760	+	GCTTCCCTCCACCCCGCATC	NGG	GACCCCCTCCACCCCGCCTC	4	7.12583	0	2.208	1.30473	0.903274
chr11:76782745-76786745	76784745	-	CACCCCCCCCCCCCCACCTC	NGG	GACCCCCTCCACCCCGCCTC	4	3.81382	0.100364	1.20437	1.104	0.100364
chr11:83720557-83724557	83722557	-	GTCACTCCCCACCCCGCCTC	NGG	GACCCCCTCCACCCCGCCTC	4	1.104	0.100364	0.301091	0.301091	0
chr11:129191309-129195309	129193309	-	CCCCCCCCCCCCCCCCCATA	NAG	GACCCCCTCCACCCCGCCTC	7	1.00364	0	0	0	0
chr12:25870162-25874162	25872162	-	CATTCCCCCCACCCCACCTC	NGG	GACCCCCTCCACCCCGCCTC	5	4.21528	0.100364	1.70618	1.30473	0.401455
chr13:26050104-26054104	26052104	+	TCCCCCCCACCCCCGACCTC	NGG	GACCCCCTCCACCCCGCCTC	7	4.61673	0	1.70618	1.60582	0.100364
chr13:99892735-99896735	99894735	-	CCCCCCCCCCCCCCCGCCTC	NGG	GACCCCCTCCACCCCGCCTC	4	11.4415	0.100364	5.11855	4.61673	0.501819
chr14:74630019-74634019	74632019	+	CCTCACCCCCACCCCACCTC	NGG	GACCCCCTCCACCCCGCCTC	6	3.51273	0.100364	1.50546	0.602183	0.903274
chr15:32991906-32995906	32993906	-	GACCCCCCCCACCCCGCCCC	NGG	GACCCCCTCCACCCCGCCTC	2	3.41237	0	1.104	1.104	0
chr16:56927517-56931517	56929517	-	TGCCCCCCCCACCCCACCTC	NGG	GACCCCCTCCACCCCGCCTC	4	7.12583	0.200728	2.10764	1.50546	0.602183
chr17:4453457-4457457	4455457	-	TACCCCCCACACCCCGCCTC	NGG	GACCCCCTCCACCCCGCCTC	3	9.33383	0.200728	3.81382	2.10764	1.70618
chr17:17049538-17053538	17051538	-	CTCCCCCGCCACCCCGCCCC	NGG	GACCCCCTCCACCCCGCCTC	4	1.60582	0	0.401455	0.200728	0.200728
chr17:41886504-41890504	41888504	-	TGCCCCTCCCACCCCGCCTC	NGG	GACCCCCTCCACCCCGCCTC	4	9.93602	0.200728	5.21892	4.01455	1.20437
chr17:60325507-60329507	60327507	+	CGCCCACCCCACCCCACCTC	NGG	GACCCCCTCCACCCCGCCTC	5	3.11128	0.100364	0.501819	0.301091	0.200728
chr17:64087694-64091694	64089694	-	ACTCCCCTCCACCCCGGCTC	NGG	GACCCCCTCCACCCCGCCTC	4	1.80655	0.200728	0.401455	0.100364	0.301091
chr17:81921277-81925277	81923277	+	CACCCCCCCCCCCCCGCCCC	NGG	GACCCCCTCCACCCCGCCTC	4	1.50546	0	0.301091	0.301091	0
chr18:23777595-23781595	23779595	-	GCCCCCACCCACCCCGCCTC	NGG	GACCCCCTCCACCCCGCCTC	3	22.9833	0.200728	10.8393	6.52365	4.31564
chr19:13009374-13013374	13011374	+	GCCCCCCACCACCCCACCTC	NGG	GACCCCCTCCACCCCGCCTC	3	3.11128	0	1.20437	0.702547	0.501819
chr19:14030163-14034163	14032163	-	GAGCTCCCCCACCCCGCCCC	NGG	GACCCCCTCCACCCCGCCTC	4	1.70618	0.100364	0.501819	0.200728	0.301091
chr19:51410265-51414265	51412265	-	AACACCCCCCACCCCACCCC	NGG	GACCCCCTCCACCCCGCCTC	5	2.00728	0	0.301091	0.301091	0
chr22:50444373-50448373	50446373	+	CCCCCCCCCCCCCCCGCCTC	NGG	GACCCCCTCCACCCCGCCTC	4	8.22983	0	3.21164	2.5091	0.702547
chrX:153569670-153573670	153571670	+	GTCCCCCTCCTCCCCACCTC	NGG	GACCCCCTCCACCCCGCCTC	3	2.00728	0.100364	0.903274	0.602183	0.301091

## Sheet: iPSC_Vs2_nD
# region string	cut site	Cas9 sense	observed target sequence	PAM	expected target sequence	mismatches	Ctotal	Cspan	Cend	Cproximal	Cdistal
chr1:937957-941957	939957	+	GACCCTGTCCACCCCACCTC	NGG	GACCCCCTCCACCCCGCCTC	3	2.35627	0.336611	0.168305	0	0.168305
chr1:18526055-18530055	18528055	-	CCCCCCCCCCCCCCCCCGCC	NAG	GACCCCCTCCACCCCGCCTC	7	2.35627	0	0	0	0
chr1:50974520-50978520	50976520	-	GACCCCTCCCTCCCCACCTC	NGG	GACCCCCTCCACCCCGCCTC	4	2.35627	0.336611	0	0	0
chr1:151057409-151061409	151059409	+	CCTCCCCCACACCCCGCATC	NGG	GACCCCCTCCACCCCGCCTC	6	4.37594	0	0.504916	0.336611	0.168305
chr1:178767592-178771592	178769592	-	GGCCCTCTCCACTCCACCTC	NGG	GACCCCCTCCACCCCGCCTC	4	2.35627	0.336611	0.168305	0.168305	0
chr2:11557838-11561838	11559838	+	CTCCCTCCCCACCCCACCTC	NGG	GACCCCCTCCACCCCGCCTC	5	1.00983	0.168305	0	0	0
chr2:12602649-12606649	12604649	+	GACACACCCCACCCCACCTC	NGG	GACCCCCTCCACCCCGCCTC	4	1.85136	0.168305	0.168305	0	0.168305
chr2:24632724-24636724	24634724	+	ACCCCCCCCCCCCCCGCCCC	NGG	GACCCCCTCCACCCCGCCTC	5	1.17814	0	0	0	0
chr2:85286370-85290370	85288370	-	TCCTCCTTCCACTCCGCCTC	NGG	GACCCCCTCCACCCCGCCTC	5	2.86119	0.168305	0	0	0
chr2:241273191-241277191	241275191	+	ATTCCCCCCCACCCCGCCTC	NGG	GACCCCCTCCACCCCGCCTC	4	20.8699	0.673221	4.54424	2.69288	1.85136
chr3:140677958-140681958	140679958	+	CAACCCCCCCACCCCGCTTC	NGG	GACCCCCTCCACCCCGCCTC	4	3.53441	0.168305	0.168305	0	0.168305
chr4:1492530-1496530	1494530	+	AGGCCCCCACACCCCGCCTC	NGG	GACCCCCTCCACCCCGCCTC	5	1.17814	0.168305	0.168305	0.168305	0
chr4:8838191-8842191	8840191	-	CATACCCCCCACCCCGCCCC	NGG	GACCCCCTCCACCCCGCCTC	5	3.0295	0.168305	0.504916	0.336611	0.168305
chr4:38534006-38538006	38536006	+	CTCCCCACCCACCCCGCCTC	NGG	GACCCCCTCCACCCCGCCTC	4	5.55407	0	1.68305	0.841526	0.841526
chr5:6713005-6717005	6715005	+	CTACCCCTCCACCCCGCCTC	NGG	GACCCCCTCCACCCCGCCTC	3	13.4644	0.336611	4.20763	2.01966	2.18797
chr5:139646671-139650671	139648671	+	CTCCCCCCCCTCCCCGCCTC	NGG	GACCCCCTCCACCCCGCCTC	4	3.70272	0	0.336611	0	0.336611
chr5:156892130-156896130	156894130	+	GACCCCACCTACCCCACCTC	NGG	GACCCCCTCCACCCCGCCTC	4	1.51475	0.336611	0	0	0
chr5:180159301-180163301	180161301	+	GACTCCCTCCGCCCCGCTTC	NAG	GACCCCCTCCACCCCGCCTC	3	1.85136	0	0	0	0
chr6:43768825-43772825	43770825	-	GACCCCCTCCACCCCGCCTC	NGG	GACCCCCTCCACCCCGCCTC	0	15.3158	0.168305	2.52458	0.336611	2.18797
chr7:95688365-95692365	95690365	-	GACCCCTCACACCCCGCCCC	NGG	GACCCCCTCCACCCCGCCTC	4	1.17814	0	0	0	0
chr7:105291508-105295508	105293508	+	TCCACCCCCCACCCCGCCCC	NGG	GACCCCCTCCACCCCGCCTC	5	0.504916	0	0	0	0
chr8:18182037-18186037	18184037	-	CCCCCCCACCACCCCGCCCC	NGG	GACCCCCTCCACCCCGCCTC	4	3.0295	0.168305	0.336611	0.336611	0
chr8:143738791-143742791	143740791	+	GTACCCCACCACCCCGCCCC	NGG	GACCCCCTCCACCCCGCCTC	4	2.69288	0.168305	0.504916	0.504916	0
chr9:27336876-27340876	27338876	+	GACCCCTCCCACCCCGACTC	NGG	GACCCCCTCCACCCCGCCTC	3	5.21746	0.336611	0.841526	0.336611	0.504916
chr9:100835367-100839367	100837367	-	ACACCCCCCCACCCCGCCTC	NGG	GACCCCCTCCACCCCGCCTC	4	10.9398	0.168305	2.18797	1.51475	0.673221
chr9:123373902-123377902	123375902	-	CACTCCCCCCACCCCGCCCC	NGG	GACCCCCTCCACCCCGCCTC	4	2.52458	0	0	0	0
chr10:70776461-70780461	70778461	+	CAGTCCCCCCACCCCACCTC	NGG	GACCCCCTCCACCCCGCCTC	5	1.68305	0.168305	0	0	0
chr10:114532497-114536497	114534497	-	CCCCACCCCCACCCCGCCTC	NGG	GACCCCCTCCACCCCGCCTC	4	3.0295	0.168305	0.168305	0.168305	0
chr10:133334443-133338443	133336443	+	CGCCCTCCCCACCCCGCCTC	NGG	GACCCCCTCCACCCCGCCTC	4	8.07865	0	1.68305	1.00983	0.673221
chr11:372667-376667	374667	-	AGGCCCCCCCGCCCCGCCTC	NGG	GACCCCCTCCACCCCGCCTC	5	2.69288	0	0.336611	0.336611	0
chr11:2663019-2667019	2665019	-	CTCACCCCCCACCCCACCTC	NGG	GACCCCCTCCACCCCGCCTC	5	2.69288	0.168305	0.168305	0	0.168305
chr11:31793935-31797935	31795935	-	GGGCCCCTCCACCCCGCCTC	NGG	GACCCCCTCCACCCCGCCTC	2	12.6229	0.504916	3.53441	2.86119	0.673221
chr11:32160939-32164939	32162939	-	CACCCCCCGCACCCCGCCCC	NGG	GACCCCCTCCACCCCGCCTC	4	1.17814	0	0	0	0
chr11:61551967-61555967	61553967	-	CACCCCCTCCCCTCCGCCTC	NGG	GACCCCCTCCACCCCGCCTC	3	1.17814	0	0	0	0
chr11:72235760-72239760	72237760	+	GCTTCCCTCCACCCCGCATC	NGG	GACCCCCTCCACCCCGCCTC	4	5.72238	0	0.841526	0.168305	0.673221
chr11:76782745-76786745	76784745	-	CACCCCCCCCCCCCCACCTC	NGG	GACCCCCTCCACCCCGCCTC	4	3.1978	0.168305	0	0	0
chr11:83720557-83724557	83722557	-	GTCACTCCCCACCCCGCCTC	NGG	GACCCCCTCCACCCCGCCTC	4	1.68305	0	0	0	0
chr11:129191309-129195309	129193309	-	CCCCCCCCCCCCCCCCCATA	NAG	GACCCCCTCCACCCCGCCTC	7	1.00983	0.168305	0	0	0
chr12:25870162-25874162	25872162	-	CATTCCCCCCACCCCACCTC	NGG	GACCCCCTCCACCCCGCCTC	5	1.17814	0	0.168305	0.168305	0
chr13:26050104-26054104	26052104	+	TCCCCCCCACCCCCGACCTC	NGG	GACCCCCTCCACCCCGCCTC	7	4.71255	0	0.336611	0.336611	0
chr13:99892735-99896735	99894735	-	CCCCCCCCCCCCCCCGCCTC	NGG	GACCCCCTCCACCCCGCCTC	4	5.04916	0.336611	0.673221	0.673221	0
chr14:74630019-74634019	74632019	+	CCTCACCCCCACCCCACCTC	NGG	GACCCCCTCCACCCCGCCTC	6	2.69288	0.168305	0	0	0
chr15:32991906-32995906	32993906	-	GACCCCCCCCACCCCGCCCC	NGG	GACCCCCTCCACCCCGCCTC	2	2.18797	0	0.168305	0	0.168305
chr16:56927517-56931517	56929517	-	TGCCCCCCCCACCCCACCTC	NGG	GACCCCCTCCACCCCGCCTC	4	3.87102	0.336611	0.168305	0.168305	0
chr17:4453457-4457457	4455457	-	TACCCCCCACACCCCGCCTC	NGG	GACCCCCTCCACCCCGCCTC	3	3.53441	0.504916	0.504916	0.336611	0.168305
chr17:17049538-17053538	17051538	-	CTCCCCCGCCACCCCGCCCC	NGG	GACCCCCTCCACCCCGCCTC	4	0.673221	0	0	0	0
chr17:41886504-41890504	41888504	-	TGCCCCTCCCACCCCGCCTC	NGG	GACCCCCTCCACCCCGCCTC	4	4.54424	0	0.841526	0.504916	0.336611
chr17:60325507-60329507	60327507	+	CGCCCACCCCACCCCACCTC	NGG	GACCCCCTCCACCCCGCCTC	5	2.35627	0	0.168305	0.168305	0
chr17:64087694-64091694	64089694	-	ACTCCCCTCCACCCCGGCTC	NGG	GACCCCCTCCACCCCGCCTC	4	1.00983	0	0	0	0
chr17:81921277-81925277	81923277	+	CACCCCCCCCCCCCCGCCCC	NGG	GACCCCCTCCACCCCGCCTC	4	1.68305	0	0	0	0
chr18:23777595-23781595	23779595	-	GCCCCCACCCACCCCGCCTC	NGG	GACCCCCTCCACCCCGCCTC	3	6.3956	0.504916	1.17814	0.504916	0.673221
chr19:13009374-13013374	13011374	+	GCCCCCCACCACCCCACCTC	NGG	GACCCCCTCCACCCCGCCTC	3	2.52458	0.168305	0	0	0
chr19:14030163-14034163	14032163	-	GAGCTCCCCCACCCCGCCCC	NGG	GACCCCCTCCACCCCGCCTC	4	1.34644	0.336611	0	0	0
chr19:51410265-51414265	51412265	-	AACACCCCCCACCCCACCCC	NGG	GACCCCCTCCACCCCGCCTC	5	2.01966	0	0	0	0
chr22:50444373-50448373	50446373	+	CCCCCCCCCCCCCCCGCCTC	NGG	GACCCCCTCCACCCCGCCTC	4	3.53441	0.336611	0.168305	0.168305	0
chrX:153569670-153573670	153571670	+	GTCCCCCTCCTCCCCACCTC	NGG	GACCCCCTCCACCCCGCCTC	3	1.34644	0.168305	0	0	0

## Sheet: mm10_mP9_nD
# region string	cut site	Cas9 sense	observed target sequence	PAM	expected target sequence	mismatches	Ctotal	Cspan	Cend	Cproximal	Cdistal
chr1:182608256-182612256	182610256	+	AGCAGCAGCAGCAGCAACAG	NAG	AGCAGCAGCGGCGGCAACAG	2	1.76365	0.070546	0	0	0
chr2:35975759-35979759	35977759	+	AGCAGCAGCAGCAGCAACAG	NAG	AGCAGCAGCGGCGGCAACAG	2	1.90474	0.282184	0	0	0
chr2:155419715-155423715	155421715	-	AGCAGCAGCAGCAGCAACAG	NAG	AGCAGCAGCGGCGGCAACAG	2	1.8342	0.211638	0	0	0
chr4:106461862-106465862	106463862	+	AGCAGCAGCGGCGGCAACAG	NGG	AGCAGCAGCGGCGGCAACAG	0	228.64	62.9271	49.5939	28.5006	21.0933
chr5:27764063-27768063	27766063	-	AGCAGCAGCAGCAGCAACAG	NAG	AGCAGCAGCGGCGGCAACAG	2	1.6931	0.211638	0.070546	0	0.070546
chr5:103771150-103775150	103773150	-	AGCAGCAGCAGCAGCAACAG	NAG	AGCAGCAGCGGCGGCAACAG	2	2.7513	0.211638	0.35273	0.282184	0.070546
chr5:110674655-110678655	110676655	-	AGCAGCAGCAGCAGCAACAG	NAG	AGCAGCAGCGGCGGCAACAG	2	1.8342	0.070546	0.141092	0.070546	0.070546
chr6:51420333-51424333	51422333	-	AGCAGCAGCGGCGGCAGCAG	NGG	AGCAGCAGCGGCGGCAACAG	1	1.41092	0.141092	0	0	0
chr6:87109995-87113995	87111995	+	AGCAGCAGCCGCGGCAACAG	NGG	AGCAGCAGCGGCGGCAACAG	1	6.77242	1.19928	1.6931	1.26983	0.423276
chr7:19747248-19751248	19749248	+	AGCAGTAGCAGCGGCAACAA	NGG	AGCAGCAGCGGCGGCAACAG	3	2.18693	0.070546	0.141092	0.070546	0.070546
chr7:30763397-30767397	30765397	+	AGTAGCAGCGGCAGCAACAG	NGG	AGCAGCAGCGGCGGCAACAG	2	5.3615	0.776006	1.26983	0.70546	0.564368
chr7:73925448-73929448	73927448	+	AGCAGCAGCAGCAGCAACAG	NGG	AGCAGCAGCGGCGGCAACAG	2	8.18334	1.97529	3.24512	1.90474	1.34037
chr8:46615416-46619416	46617416	-	AGCAGCAGCAGCAGCAACAG	NAG	AGCAGCAGCGGCGGCAACAG	2	2.04584	0.070546	0	0	0
chr8:108954109-108958109	108956109	+	AGCAACAGCAGCAGCAACAG	NGG	AGCAGCAGCGGCGGCAACAG	3	1.26983	0	0.070546	0	0.070546
chr8:111256960-111260960	111258960	-	AGCAGCAGCAGCAGCAACAG	NAG	AGCAGCAGCGGCGGCAACAG	2	6.2786	0.987645	1.41092	0.776006	0.634914
chr10:37136630-37140630	37138630	+	AGCAGCAGCAGCAGCAACAG	NGG	AGCAGCAGCGGCGGCAACAG	2	90.7928	26.102	24.1267	11.3579	12.7688
chr10:95907367-95911367	95909367	-	AGCAGCAGCAACAGCAACAG	NGG	AGCAGCAGCGGCGGCAACAG	3	2.04584	0.282184	0.282184	0.282184	0
chr11:3600319-3604319	3602319	-	AGCAGCAGCAGCAGCAACAG	NGG	AGCAGCAGCGGCGGCAACAG	2	29.3472	1.55201	2.46911	2.39857	0.070546
chr11:3600651-3604651	3602651	-	AGCAGCAGCAGCAGCAACAG	NGG	AGCAGCAGCGGCGGCAACAG	2	29.6293	1.6931	1.90474	0.141092	1.76365
chr11:3600883-3604883	3602883	-	AGCAGCAGCAGCAGCAACAG	NGG	AGCAGCAGCGGCGGCAACAG	2	29.6293	3.66839	4.65604	0.35273	4.30331
chr11:99625802-99629802	99627802	+	AGCAACAGGGGCGGCAACAG	NGG	AGCAGCAGCGGCGGCAACAG	2	1.76365	0.141092	0.070546	0	0.070546
chr11:99632647-99636647	99634647	+	AGCAGCAGGGGCGGCAACAG	NGG	AGCAGCAGCGGCGGCAACAG	1	8.60662	2.18693	2.39857	0.917099	1.48147
chr11:99641655-99645655	99643655	+	AGCAGCAGGGGCGGCAACAG	NGG	AGCAGCAGCGGCGGCAACAG	1	7.26624	2.18693	1.97529	1.19928	0.776006
chr11:99647783-99651783	99649783	+	AGCAGCAGGGGCGGCAACAG	NGG	AGCAGCAGCGGCGGCAACAG	1	4.30331	0.493822	0.634914	0	0.634914
chr11:101244545-101248545	101246545	-	AGCAGCAGCAGCAGCAACAG	NGG	AGCAGCAGCGGCGGCAACAG	2	29.4882	5.85532	10.1586	3.88003	6.2786
chr14:69027168-69031168	69029168	+	AGCAGCAGCAGCAGCAACAG	NAG	AGCAGCAGCGGCGGCAACAG	2	1.34037	0	0.070546	0.070546	0
chr16:6522848-6526848	6524848	+	AGCAGCAGCAGCAGCAACAG	NGG	AGCAGCAGCGGCGGCAACAG	2	1.8342	0.282184	0.211638	0.211638	0
chr16:96066871-96070871	96068871	-	AGCAGCAGCAGCAGCAACAG	NAG	AGCAGCAGCGGCGGCAACAG	2	2.46911	0.282184	0.070546	0	0.070546
chr17:15824051-15828051	15826051	+	AGCAGCAGCAGCAGCAACAG	NGG	AGCAGCAGCGGCGGCAACAG	2	66.8071	7.0546	17.3543	0.070546	17.2838
chr19:26629019-26633019	26631019	+	AGCAGCAGCAGCAGCAACAG	NAG	AGCAGCAGCGGCGGCAACAG	2	2.11638	0.070546	0.141092	0.070546	0.070546
chrX:57324745-57328745	57326745	+	AGCAGCAGCAGCAGCAACAG	NAG	AGCAGCAGCGGCGGCAACAG	2	1.34037	0.211638	0.282184	0.211638	0.070546

## Sheet: mm10_mP9_KU
# region string	cut site	Cas9 sense	observed target sequence	PAM	expected target sequence	mismatches	Ctotal	Cspan	Cend	Cproximal	Cdistal
chr1:182608256-182612256	182610256	+	AGCAGCAGCAGCAGCAACAG	NAG	AGCAGCAGCGGCGGCAACAG	2	2.66476	0.236867	0.236867	0.118434	0.118434
chr2:35975759-35979759	35977759	+	AGCAGCAGCAGCAGCAACAG	NAG	AGCAGCAGCGGCGGCAACAG	2	2.78319	0.473735	0.17765	0.0592168	0.118434
chr2:155419715-155423715	155421715	-	AGCAGCAGCAGCAGCAACAG	NAG	AGCAGCAGCGGCGGCAACAG	2	2.42789	0.236867	0.236867	0.0592168	0.17765
chr4:106461862-106465862	106463862	+	AGCAGCAGCGGCGGCAACAG	NGG	AGCAGCAGCGGCGGCAACAG	0	304.907	81.2455	66.3228	39.7937	26.5291
chr5:27764063-27768063	27766063	-	AGCAGCAGCAGCAGCAACAG	NAG	AGCAGCAGCGGCGGCAACAG	2	2.25024	0.0592168	0.17765	0.118434	0.0592168
chr5:103771150-103775150	103773150	-	AGCAGCAGCAGCAGCAACAG	NAG	AGCAGCAGCGGCGGCAACAG	2	5.56638	1.00669	1.36199	0.710602	0.651385
chr5:110674655-110678655	110676655	-	AGCAGCAGCAGCAGCAACAG	NAG	AGCAGCAGCGGCGGCAACAG	2	2.42789	0.355301	0.17765	0.118434	0.0592168
chr6:51420333-51424333	51422333	-	AGCAGCAGCGGCGGCAGCAG	NGG	AGCAGCAGCGGCGGCAACAG	1	1.95416	0.118434	0.236867	0	0.236867
chr6:87109995-87113995	87111995	+	AGCAGCAGCCGCGGCAACAG	NGG	AGCAGCAGCGGCGGCAACAG	1	11.0143	2.72397	2.90162	2.36867	0.532951
chr7:19747248-19751248	19749248	+	AGCAGTAGCAGCGGCAACAA	NGG	AGCAGCAGCGGCGGCAACAG	3	4.08596	0.532951	0.710602	0.355301	0.355301
chr7:30763397-30767397	30765397	+	AGTAGCAGCGGCAGCAACAG	NGG	AGCAGCAGCGGCGGCAACAG	2	10.0669	2.30946	3.43458	1.83572	1.59885
chr7:73925448-73929448	73927448	+	AGCAGCAGCAGCAGCAACAG	NGG	AGCAGCAGCGGCGGCAACAG	2	17.0544	5.09265	6.39542	3.67144	2.72397
chr8:46615416-46619416	46617416	-	AGCAGCAGCAGCAGCAACAG	NAG	AGCAGCAGCGGCGGCAACAG	2	2.19102	0	0.17765	0	0.17765
chr8:108954109-108958109	108956109	+	AGCAACAGCAGCAGCAACAG	NGG	AGCAGCAGCGGCGGCAACAG	3	2.36867	0.17765	0.17765	0.0592168	0.118434
chr8:111256960-111260960	111258960	-	AGCAGCAGCAGCAGCAACAG	NAG	AGCAGCAGCGGCGGCAACAG	2	7.57975	0.710602	1.65807	0.592168	1.0659
chr10:37136630-37140630	37138630	+	AGCAGCAGCAGCAGCAACAG	NGG	AGCAGCAGCGGCGGCAACAG	2	132.468	41.6294	32.2732	14.1528	18.1203
chr10:95907367-95911367	95909367	-	AGCAGCAGCAACAGCAACAG	NGG	AGCAGCAGCGGCGGCAACAG	3	3.49379	0.947469	0.592168	0.236867	0.355301
chr11:3600319-3604319	3602319	-	AGCAGCAGCAGCAGCAACAG	NGG	AGCAGCAGCGGCGGCAACAG	2	47.1958	1.59885	4.79656	4.73735	0.0592168
chr11:3600651-3604651	3602651	-	AGCAGCAGCAGCAGCAACAG	NGG	AGCAGCAGCGGCGGCAACAG	2	47.1366	1.7765	4.14518	0.710602	3.43458
chr11:3600883-3604883	3602883	-	AGCAGCAGCAGCAGCAACAG	NGG	AGCAGCAGCGGCGGCAACAG	2	47.0182	5.32951	11.3696	0.651385	10.7182
chr11:99625802-99629802	99627802	+	AGCAACAGGGGCGGCAACAG	NGG	AGCAGCAGCGGCGGCAACAG	2	1.7765	0.0592168	0.236867	0.17765	0.0592168
chr11:99632647-99636647	99634647	+	AGCAGCAGGGGCGGCAACAG	NGG	AGCAGCAGCGGCGGCAACAG	1	16.1662	4.50048	5.21108	2.42789	2.78319
chr11:99641655-99645655	99643655	+	AGCAGCAGGGGCGGCAACAG	NGG	AGCAGCAGCGGCGGCAACAG	1	14.5673	4.38205	4.08596	1.48042	2.60554
chr11:99647783-99651783	99649783	+	AGCAGCAGGGGCGGCAACAG	NGG	AGCAGCAGCGGCGGCAACAG	1	8.58644	2.30946	1.83572	0.118434	1.71729
chr11:101244545-101248545	101246545	-	AGCAGCAGCAGCAGCAACAG	NGG	AGCAGCAGCGGCGGCAACAG	2	47.6103	10.4814	15.9885	4.08596	11.9026
chr14:69027168-69031168	69029168	+	AGCAGCAGCAGCAGCAACAG	NAG	AGCAGCAGCGGCGGCAACAG	2	1.95416	0.17765	0.236867	0	0.236867
chr16:6522848-6526848	6524848	+	AGCAGCAGCAGCAGCAACAG	NGG	AGCAGCAGCGGCGGCAACAG	2	3.07927	0.592168	0.532951	0.532951	0
chr16:96066871-96070871	96068871	-	AGCAGCAGCAGCAGCAACAG	NAG	AGCAGCAGCGGCGGCAACAG	2	2.48711	0.17765	0.236867	0.118434	0.118434
chr17:15824051-15828051	15826051	+	AGCAGCAGCAGCAGCAACAG	NGG	AGCAGCAGCGGCGGCAACAG	2	64.9609	3.37536	12.021	0.118434	11.9026
chr19:26629019-26633019	26631019	+	AGCAGCAGCAGCAGCAACAG	NAG	AGCAGCAGCGGCGGCAACAG	2	2.07259	0.236867	0.236867	0.17765	0.0592168
chrX:57324745-57328745	57326745	+	AGCAGCAGCAGCAGCAACAG	NAG	AGCAGCAGCGGCGGCAACAG	2	2.25024	0.236867	0.651385	0.414518	0.236867
